# Supplementary material for: N-(5-Ethylsulfanyl-1,3,4-thiadiazol-2-yl)-2-(4,5,6,7-tetrahydrothieno[3,2-c]pyri­din-5-yl)acetamide
Source: Acta Crystallogr Sect E Struct Rep Online. 2011 May 25;67(Pt 6):o1490. doi: 10.1107/S1600536811017107 (PMC3120429; doi:10.1107/S1600536811017107)
Supplement: Supplementary file 1 [file e-67-o1490-sup1.cif]

##############################################################################
#                                                                            #
# This CIF contains the data in a paper accepted for publication in          #
# Acta Crystallographica Section E. It conforms to the requirements of       #
# Notes for Authors for Acta Crystallographica Section E, and has been       #
# peer reviewed under the auspices of the IUCr Commission on Journals.       #
#                                                                            #
# Full details of the Crystallographic Information File format               #
# are given in the paper "The Crystallographic Information File (CIF):       #
# a New Standard Archive File for Crystallography" by S. R. Hall, F. H.      #
# Allen and I. D. Brown [Acta Cryst. (1991), A47, 655-685].                  #
#                                                                            #
# The current version of the core CIF dictionary is obtainable from          #
# ftp://ftp.iucr.org/pub/cif_core.dic.                                       #
#                                                                            #
# Software is freely available for graphical display of the structure(s)     #
# in this CIF. For information consult the CIF software page                 #
# http://www.iucr.org/resources/cif/software.                                #
#                                                                            #
# This file may be used for bona fide research purposes within the           #
# scientific community so long as proper attribution is given to the journal # 
# article from which it was obtained.                                        #
#                                                                            #
##############################################################################
data_global
_audit_creation_method     SHELXL-97
_journal_date_recd_electronic     2011-05-04
_journal_date_accepted     2011-05-06
_journal_name_full     'Acta Crystallographica, Section E'
_journal_year     2011
_journal_volume     67
_journal_issue      6
_journal_page_first     o1490
_journal_page_last     o1490
_journal_paper_category     QO
_journal_coeditor_code     KP2327
_publ_contact_author_name     'Deng-Ke Liu '
_publ_contact_author_address
;
Tianjin Institute of Pharmaceutical Research
Tianjin
300193
People's Republic of China
;
_publ_contact_author_email     'liudk@tjipr.com'
_publ_contact_author_fax     '86-22-23006856'
_publ_contact_author_phone     '86-22-23006856'
_publ_section_title
;\
<i>N</i>-(5-Ethylsulfanyl-1,3,4-thiadiazol-2-yl)-2-(4,5,6,7-\
tetrahydrothieno[3,2-<i>c</i>]pyridin-5-yl)acetamide
;
loop_
    _publ_author_name
    _publ_author_footnote
    _publ_author_address
    'Shuang Zhi' ?
;
School of Environmental and Chemical Engineering
Tianjin Polytechnic University
Tianjin 300160
People's Republic of China
;
    'Shuai Mu' ?
;
School of Chemical Engineering and Technology
Tianjin University
Tianjin
300072
People's Republic of China
;
    'Ying Liu' ?
;
Tianjin Institute of Pharmaceutical Research
Tianjin
300193
People's Republic of China
;
    'Deng-Ke Liu' ?
;
Tianjin Institute of Pharmaceutical Research
Tianjin
300193
People's Republic of China
;
data_I
_chemical_name_systematic
;
<i>N</i>-(5-Ethylsulfanyl-1,3,4-thiadiazol-2-yl)-2-(4,5,6,7-
tetrahydrothieno[3,2-<i>c</i>]pyridin-5-yl)acetamide
;
_chemical_name_common     ?
_chemical_formula_moiety     'C13 H16 N4 O S3'
_chemical_formula_sum     'C13 H16 N4 O S3'
_chemical_formula_iupac     'C13 H16 N4 O S3'
_chemical_formula_weight     340.48
_chemical_melting_point     ?
_symmetry_cell_setting     monoclinic
_symmetry_space_group_name_H-M     'P 21/n'
_symmetry_space_group_name_Hall     '-P 2yn'
loop_
    _symmetry_equiv_pos_as_xyz
    'x, y, z'
    '-x+1/2, y+1/2, -z+1/2'
    '-x, -y, -z'
    'x-1/2, -y-1/2, z-1/2'
_cell_length_a     6.532(4)
_cell_length_b     9.788(6)
_cell_length_c     23.491(15)
_cell_angle_alpha     90.00
_cell_angle_beta     95.524(6)
_cell_angle_gamma     90.00
_cell_volume     1494.8(16)
_cell_formula_units_Z     4
_cell_measurement_reflns_used     4582
_cell_measurement_theta_min     1.7
_cell_measurement_theta_max     27.9
_cell_measurement_temperature     113(2)
_exptl_crystal_description     Prism
_exptl_crystal_colour     Colourless
_exptl_crystal_size_max     0.28
_exptl_crystal_size_mid     0.22
_exptl_crystal_size_min     0.18
_exptl_crystal_density_diffrn     1.513
_exptl_crystal_density_meas     ?
_exptl_crystal_density_method     'not measured'
_exptl_crystal_F_000     712
_exptl_absorpt_coefficient_mu     0.499
_exptl_absorpt_correction_type     multi-scan
_exptl_absorpt_process_details     '(CrystalClear; Rigaku/MSC, 2005)'
_exptl_absorpt_correction_T_min     0.8728
_exptl_absorpt_correction_T_max     0.9155
_exptl_special_details
;
;
_diffrn_ambient_temperature     113(2)
_diffrn_radiation_type     MoK\a
_diffrn_radiation_wavelength     0.71073
_diffrn_radiation_source     'rotating anode'
_diffrn_radiation_monochromator     multilayer
_diffrn_measurement_device_type     'Rigaku Saturn CCD area-detector'
_diffrn_measurement_method     '\w and \f scans'
_diffrn_detector_area_resol_mean     14.63
_diffrn_reflns_number     12423
_diffrn_reflns_av_R_equivalents     0.0356
_diffrn_reflns_av_sigmaI/netI     0.0411
_diffrn_reflns_theta_min     1.74
_diffrn_reflns_theta_max     27.91
_diffrn_reflns_theta_full     27.91
_diffrn_measured_fraction_theta_max     0.989
_diffrn_measured_fraction_theta_full     0.989
_diffrn_reflns_limit_h_min     -8
_diffrn_reflns_limit_h_max     8
_diffrn_reflns_limit_k_min     -12
_diffrn_reflns_limit_k_max     12
_diffrn_reflns_limit_l_min     -28
_diffrn_reflns_limit_l_max     30
_diffrn_standards_number     0
_diffrn_standards_interval_count     0
_diffrn_standards_interval_time     0
_diffrn_standards_decay_%     0
_refine_special_details
;
Refinement of <i>F</i>^2^ against ALL reflections. The weighted <i>R</i>-factor
<i>wR</i> and goodness of fit <i>S</i> are based on <i>F</i>^2^, conventional
<i>R</i>-factors <i>R</i> are based on <i>F</i>, with <i>F</i> set to zero for
negative <i>F</i>^2^. The threshold expression of <i>F</i>^2^ >
\s(<i>F</i>^2^) is used only for calculating <i>R</i>-factors(gt) <i>etc</i>.
and is not relevant to the choice of reflections for refinement.
<i>R</i>-factors based on <i>F</i>^2^ are statistically about twice as large
as those based on <i>F</i>, and <i>R</i>- factors based on ALL data will be
even larger.
;
_reflns_number_total     3545
_reflns_number_gt     2653
_reflns_threshold_expression     >2sigma(I)
_refine_ls_structure_factor_coef     Fsqd
_refine_ls_matrix_type     full
_refine_ls_R_factor_all     0.0380
_refine_ls_R_factor_gt     0.0296
_refine_ls_wR_factor_gt     0.0764
_refine_ls_wR_factor_ref     0.0788
_refine_ls_goodness_of_fit_ref     1.025
_refine_ls_restrained_S_all     1.025
_refine_ls_number_reflns     3545
_refine_ls_number_parameters     195
_refine_ls_number_restraints     1
_refine_ls_hydrogen_treatment     mixed
_refine_ls_weighting_scheme     calc
_refine_ls_weighting_details
         'calc w=1/[\s^2^(Fo^2^)+(0.0420P)^2^+0.0000P] where P=(Fo^2^+2Fc^2^)/3'
_atom_sites_solution_hydrogens     geom
_atom_sites_solution_primary     direct
_atom_sites_solution_secondary     difmap
_refine_ls_shift/su_max     0.004
_refine_ls_shift/su_mean     0.000
_refine_diff_density_max     0.440
_refine_diff_density_min     -0.226
_refine_ls_extinction_method     none
_refine_ls_extinction_coef     ?
loop_
    _atom_type_symbol
    _atom_type_description
    _atom_type_scat_dispersion_real
    _atom_type_scat_dispersion_imag
    _atom_type_scat_source
    'C' 'C' 0.0033 0.0016
                         'International Tables Vol C Tables 4.2.6.8 and 6.1.1.4'
    'H' 'H' 0.0000 0.0000
                         'International Tables Vol C Tables 4.2.6.8 and 6.1.1.4'
    'N' 'N' 0.0061 0.0033
                         'International Tables Vol C Tables 4.2.6.8 and 6.1.1.4'
    'O' 'O' 0.0106 0.0060
                         'International Tables Vol C Tables 4.2.6.8 and 6.1.1.4'
    'S' 'S' 0.1246 0.1234
                         'International Tables Vol C Tables 4.2.6.8 and 6.1.1.4'
_computing_data_collection     'CrystalClear (Rigaku/MSC, 2005)'
_computing_cell_refinement     'CrystalClear (Rigaku/MSC, 2005)'
_computing_data_reduction     'CrystalClear (Rigaku/MSC, 2005)'
_computing_structure_solution     'SHELXS97 (Sheldrick, 2008)'
_computing_structure_refinement     'SHELXL97 (Sheldrick, 2008)'
_computing_molecular_graphics     'SHELXTL (Sheldrick, 2008)'
_computing_publication_material     'CrystalStructure (Rigaku/MSC, 2005)'
loop_
    _atom_site_type_symbol
    _atom_site_label
    _atom_site_fract_x
    _atom_site_fract_y
    _atom_site_fract_z
    _atom_site_U_iso_or_equiv
    _atom_site_adp_type
    _atom_site_calc_flag
    _atom_site_refinement_flags
    _atom_site_occupancy
    _atom_site_symmetry_multiplicity
    _atom_site_disorder_assembly
    _atom_site_disorder_group
    S S1 1.09432(6) -0.17109(4) 0.167990(17) 0.02366(11) Uani d . 1 1 . .
    S S2 0.59937(6) 0.64557(4) 0.091056(16) 0.01921(10) Uani d . 1 1 . .
    S S3 0.24260(6) 0.77190(4) 0.021966(17) 0.02324(11) Uani d . 1 1 . .
    O O1 0.87853(17) 0.54420(11) 0.17006(4) 0.0257(3) Uani d . 1 1 . .
    N N1 1.16286(18) 0.27779(12) 0.15327(5) 0.0188(3) Uani d . 1 1 . .
    N N2 0.9587(2) 0.51028(13) 0.08012(5) 0.0195(3) Uani d D 1 1 . .
    N N3 0.76496(19) 0.59529(13) -0.00107(5) 0.0199(3) Uani d . 1 1 . .
    N N4 0.58266(19) 0.66332(13) -0.01858(5) 0.0196(3) Uani d . 1 1 . .
    C C1 1.3598(2) 0.20466(16) 0.15877(7) 0.0220(3) Uani d . 1 1 . .
    H H1A 1.4181 0.2046 0.1993 0.026 Uiso calc R 1 1 . .
    H H1B 1.4584 0.2513 0.1359 0.026 Uiso calc R 1 1 . .
    C C2 1.3270(2) 0.05905(16) 0.13799(7) 0.0233(3) Uani d . 1 1 . .
    H H2A 1.2955 0.0577 0.0959 0.028 Uiso calc R 1 1 . .
    H H2B 1.4531 0.0045 0.1479 0.028 Uiso calc R 1 1 . .
    C C3 1.1520(2) 0.00006(15) 0.16615(6) 0.0194(3) Uani d . 1 1 . .
    C C4 0.8868(2) -0.14081(15) 0.20530(7) 0.0234(3) Uani d . 1 1 . .
    H H4 0.7989 -0.2103 0.2173 0.028 Uiso calc R 1 1 . .
    C C5 0.8627(2) -0.00627(15) 0.21566(6) 0.0214(3) Uani d . 1 1 . .
    H H5 0.7562 0.0299 0.2360 0.026 Uiso calc R 1 1 . .
    C C6 1.0153(2) 0.07498(15) 0.19257(6) 0.0184(3) Uani d . 1 1 . .
    C C7 1.0281(2) 0.22806(15) 0.19494(6) 0.0197(3) Uani d . 1 1 . .
    H H7A 0.8889 0.2676 0.1865 0.024 Uiso calc R 1 1 . .
    H H7B 1.0824 0.2573 0.2338 0.024 Uiso calc R 1 1 . .
    C C8 1.1928(2) 0.42478(15) 0.15876(7) 0.0220(3) Uani d . 1 1 . .
    H H8A 1.3052 0.4538 0.1361 0.026 Uiso calc R 1 1 . .
    H H8B 1.2324 0.4484 0.1993 0.026 Uiso calc R 1 1 . .
    C C9 0.9969(2) 0.49862(14) 0.13783(7) 0.0204(3) Uani d . 1 1 . .
    C C10 0.7907(2) 0.57771(14) 0.05403(6) 0.0181(3) Uani d . 1 1 . .
    C C11 0.4826(2) 0.69389(15) 0.02453(6) 0.0190(3) Uani d . 1 1 . .
    C C12 0.2098(3) 0.84165(17) -0.04979(7) 0.0300(4) Uani d . 1 1 . .
    H H12A 0.3070 0.7958 -0.0734 0.036 Uiso calc R 1 1 . .
    H H12B 0.0686 0.8216 -0.0669 0.036 Uiso calc R 1 1 . .
    C C13 0.2449(3) 0.99201(18) -0.05141(8) 0.0362(4) Uani d . 1 1 . .
    H H13A 0.1524 1.0379 -0.0271 0.054 Uiso calc R 1 1 . .
    H H13B 0.2173 1.0249 -0.0908 0.054 Uiso calc R 1 1 . .
    H H13C 0.3879 1.0121 -0.0374 0.054 Uiso calc R 1 1 . .
    H H2 1.047(2) 0.4714(17) 0.0587(7) 0.038(5) Uiso d D 1 1 . .
loop_
    _atom_site_aniso_label
    _atom_site_aniso_U_11
    _atom_site_aniso_U_22
    _atom_site_aniso_U_33
    _atom_site_aniso_U_12
    _atom_site_aniso_U_13
    _atom_site_aniso_U_23
    S1 0.0286(2) 0.0204(2) 0.0220(2) 0.00424(17) 0.00251(17) 0.00018(16)
    S2 0.0206(2) 0.02023(18) 0.0177(2) 0.00016(15) 0.00653(16) -0.00083(15)
    S3 0.0217(2) 0.0242(2) 0.0244(2) 0.00316(16) 0.00550(17) 0.00097(16)
    O1 0.0338(7) 0.0255(6) 0.0190(6) 0.0047(5) 0.0095(5) 0.0034(5)
    N1 0.0177(7) 0.0200(6) 0.0189(7) 0.0010(5) 0.0038(5) 0.0011(5)
    N2 0.0192(7) 0.0222(6) 0.0178(7) 0.0017(5) 0.0052(5) -0.0018(5)
    N3 0.0185(7) 0.0228(6) 0.0186(7) -0.0007(5) 0.0030(5) -0.0029(5)
    N4 0.0179(7) 0.0210(6) 0.0200(7) -0.0015(5) 0.0026(5) -0.0019(5)
    C1 0.0165(8) 0.0283(8) 0.0213(8) 0.0002(6) 0.0017(6) -0.0002(6)
    C2 0.0190(8) 0.0286(8) 0.0224(8) 0.0039(7) 0.0031(7) -0.0024(7)
    C3 0.0197(8) 0.0213(7) 0.0164(8) 0.0025(6) -0.0016(6) 0.0005(6)
    C4 0.0278(9) 0.0243(8) 0.0181(8) -0.0009(7) 0.0020(7) 0.0045(6)
    C5 0.0235(8) 0.0252(8) 0.0157(8) 0.0019(6) 0.0031(6) 0.0020(6)
    C6 0.0198(8) 0.0210(7) 0.0141(7) 0.0014(6) -0.0003(6) 0.0012(6)
    C7 0.0198(8) 0.0223(7) 0.0174(8) 0.0003(6) 0.0042(6) -0.0009(6)
    C8 0.0216(8) 0.0220(8) 0.0223(8) -0.0037(6) 0.0020(7) 0.0002(6)
    C9 0.0248(8) 0.0154(7) 0.0216(8) -0.0056(6) 0.0049(7) 0.0010(6)
    C10 0.0191(8) 0.0166(7) 0.0195(8) -0.0025(6) 0.0067(6) -0.0013(6)
    C11 0.0193(8) 0.0176(7) 0.0200(8) -0.0034(6) 0.0024(6) -0.0011(6)
    C12 0.0335(10) 0.0342(9) 0.0216(9) 0.0088(8) -0.0004(7) -0.0013(7)
    C13 0.0387(11) 0.0375(10) 0.0303(10) -0.0098(8) -0.0067(8) 0.0095(8)
_geom_special_details
;
All e.s.d.'s (except the e.s.d. in the dihedral angle between two l.s. planes)
are estimated using the full covariance matrix. The cell e.s.d.'s are taken
into account individually in the estimation of e.s.d.'s in distances, angles
and torsion angles; correlations between e.s.d.'s in cell parameters are only
used when they are defined by crystal symmetry. An approximate (isotropic)
treatment of cell e.s.d.'s is used for estimating e.s.d.'s involving l.s.
planes.
;
loop_
    _geom_bond_atom_site_label_1
    _geom_bond_atom_site_label_2
    _geom_bond_site_symmetry_2
    _geom_bond_distance
    _geom_bond_publ_flag
    S1 C4 . 1.7096(18) ?
    S1 C3 . 1.7186(18) ?
    S2 C10 . 1.7232(16) ?
    S2 C11 . 1.7372(18) ?
    S3 C11 . 1.7396(18) ?
    S3 C12 . 1.812(2) ?
    O1 C9 . 1.2179(18) ?
    N1 C8 . 1.456(2) ?
    N1 C7 . 1.4614(18) ?
    N1 C1 . 1.467(2) ?
    N2 C9 . 1.359(2) ?
    N2 C10 . 1.373(2) ?
    N2 H2 . 0.885(9) ?
    N3 C10 . 1.300(2) ?
    N3 N4 . 1.3914(18) ?
    N4 C11 . 1.2921(19) ?
    C1 C2 . 1.515(2) ?
    C1 H1A . 0.9900 ?
    C1 H1B . 0.9900 ?
    C2 C3 . 1.491(2) ?
    C2 H2A . 0.9900 ?
    C2 H2B . 0.9900 ?
    C3 C6 . 1.352(2) ?
    C4 C5 . 1.351(2) ?
    C4 H4 . 0.9500 ?
    C5 C6 . 1.423(2) ?
    C5 H5 . 0.9500 ?
    C6 C7 . 1.501(2) ?
    C7 H7A . 0.9900 ?
    C7 H7B . 0.9900 ?
    C8 C9 . 1.510(2) ?
    C8 H8A . 0.9900 ?
    C8 H8B . 0.9900 ?
    C12 C13 . 1.490(3) ?
    C12 H12A . 0.9900 ?
    C12 H12B . 0.9900 ?
    C13 H13A . 0.9800 ?
    C13 H13B . 0.9800 ?
    C13 H13C . 0.9800 ?
loop_
    _geom_angle_atom_site_label_1
    _geom_angle_atom_site_label_2
    _geom_angle_atom_site_label_3
    _geom_angle_site_symmetry_1
    _geom_angle_site_symmetry_3
    _geom_angle
    _geom_angle_publ_flag
    C4 S1 C3 . . 91.75(7) ?
    C10 S2 C11 . . 85.86(8) ?
    C11 S3 C12 . . 102.89(8) ?
    C8 N1 C7 . . 110.75(11) ?
    C8 N1 C1 . . 111.43(12) ?
    C7 N1 C1 . . 110.99(12) ?
    C9 N2 C10 . . 123.21(13) ?
    C9 N2 H2 . . 117.7(13) ?
    C10 N2 H2 . . 119.1(13) ?
    C10 N3 N4 . . 112.50(12) ?
    C11 N4 N3 . . 111.23(13) ?
    N1 C1 C2 . . 109.60(13) ?
    N1 C1 H1A . . 109.8 ?
    C2 C1 H1A . . 109.8 ?
    N1 C1 H1B . . 109.8 ?
    C2 C1 H1B . . 109.8 ?
    H1A C1 H1B . . 108.2 ?
    C3 C2 C1 . . 108.17(12) ?
    C3 C2 H2A . . 110.1 ?
    C1 C2 H2A . . 110.1 ?
    C3 C2 H2B . . 110.1 ?
    C1 C2 H2B . . 110.1 ?
    H2A C2 H2B . . 108.4 ?
    C6 C3 C2 . . 124.21(14) ?
    C6 C3 S1 . . 111.17(12) ?
    C2 C3 S1 . . 124.61(11) ?
    C5 C4 S1 . . 111.89(12) ?
    C5 C4 H4 . . 124.1 ?
    S1 C4 H4 . . 124.1 ?
    C4 C5 C6 . . 112.24(14) ?
    C4 C5 H5 . . 123.9 ?
    C6 C5 H5 . . 123.9 ?
    C3 C6 C5 . . 112.94(14) ?
    C3 C6 C7 . . 121.45(13) ?
    C5 C6 C7 . . 125.60(13) ?
    N1 C7 C6 . . 110.02(11) ?
    N1 C7 H7A . . 109.7 ?
    C6 C7 H7A . . 109.7 ?
    N1 C7 H7B . . 109.7 ?
    C6 C7 H7B . . 109.7 ?
    H7A C7 H7B . . 108.2 ?
    N1 C8 C9 . . 110.00(13) ?
    N1 C8 H8A . . 109.7 ?
    C9 C8 H8A . . 109.7 ?
    N1 C8 H8B . . 109.7 ?
    C9 C8 H8B . . 109.7 ?
    H8A C8 H8B . . 108.2 ?
    O1 C9 N2 . . 121.50(15) ?
    O1 C9 C8 . . 122.81(15) ?
    N2 C9 C8 . . 115.69(13) ?
    N3 C10 N2 . . 121.95(13) ?
    N3 C10 S2 . . 114.88(12) ?
    N2 C10 S2 . . 123.17(12) ?
    N4 C11 S2 . . 115.51(12) ?
    N4 C11 S3 . . 126.62(13) ?
    S2 C11 S3 . . 117.83(9) ?
    C13 C12 S3 . . 113.02(12) ?
    C13 C12 H12A . . 109.0 ?
    S3 C12 H12A . . 109.0 ?
    C13 C12 H12B . . 109.0 ?
    S3 C12 H12B . . 109.0 ?
    H12A C12 H12B . . 107.8 ?
    C12 C13 H13A . . 109.5 ?
    C12 C13 H13B . . 109.5 ?
    H13A C13 H13B . . 109.5 ?
    C12 C13 H13C . . 109.5 ?
    H13A C13 H13C . . 109.5 ?
    H13B C13 H13C . . 109.5 ?
loop_
    _geom_torsion_atom_site_label_1
    _geom_torsion_atom_site_label_2
    _geom_torsion_atom_site_label_3
    _geom_torsion_atom_site_label_4
    _geom_torsion_site_symmetry_1
    _geom_torsion_site_symmetry_2
    _geom_torsion_site_symmetry_3
    _geom_torsion_site_symmetry_4
    _geom_torsion
    _geom_torsion_publ_flag
    C10 N3 N4 C11 . . . . 0.50(17) ?
    C8 N1 C1 C2 . . . . -165.54(12) ?
    C7 N1 C1 C2 . . . . 70.53(16) ?
    N1 C1 C2 C3 . . . . -49.63(17) ?
    C1 C2 C3 C6 . . . . 16.2(2) ?
    C1 C2 C3 S1 . . . . -165.28(12) ?
    C4 S1 C3 C6 . . . . -0.65(13) ?
    C4 S1 C3 C2 . . . . -179.37(14) ?
    C3 S1 C4 C5 . . . . 0.16(13) ?
    S1 C4 C5 C6 . . . . 0.36(18) ?
    C2 C3 C6 C5 . . . . 179.69(14) ?
    S1 C3 C6 C5 . . . . 0.97(17) ?
    C2 C3 C6 C7 . . . . 0.9(2) ?
    S1 C3 C6 C7 . . . . -177.84(12) ?
    C4 C5 C6 C3 . . . . -0.9(2) ?
    C4 C5 C6 C7 . . . . 177.88(15) ?
    C8 N1 C7 C6 . . . . -174.53(12) ?
    C1 N1 C7 C6 . . . . -50.20(16) ?
    C3 C6 C7 N1 . . . . 15.4(2) ?
    C5 C6 C7 N1 . . . . -163.23(14) ?
    C7 N1 C8 C9 . . . . -70.74(16) ?
    C1 N1 C8 C9 . . . . 165.18(12) ?
    C10 N2 C9 O1 . . . . 2.6(2) ?
    C10 N2 C9 C8 . . . . -178.09(13) ?
    N1 C8 C9 O1 . . . . 100.49(17) ?
    N1 C8 C9 N2 . . . . -78.85(16) ?
    N4 N3 C10 N2 . . . . 178.63(12) ?
    N4 N3 C10 S2 . . . . -1.53(16) ?
    C9 N2 C10 N3 . . . . 175.29(14) ?
    C9 N2 C10 S2 . . . . -4.5(2) ?
    C11 S2 C10 N3 . . . . 1.57(12) ?
    C11 S2 C10 N2 . . . . -178.59(13) ?
    N3 N4 C11 S2 . . . . 0.73(16) ?
    N3 N4 C11 S3 . . . . -176.86(10) ?
    C10 S2 C11 N4 . . . . -1.29(12) ?
    C10 S2 C11 S3 . . . . 176.53(10) ?
    C12 S3 C11 N4 . . . . -16.16(16) ?
    C12 S3 C11 S2 . . . . 166.30(9) ?
    C11 S3 C12 C13 . . . . -103.33(14) ?
loop_
    _geom_hbond_atom_site_label_D
    _geom_hbond_atom_site_label_H
    _geom_hbond_atom_site_label_A
    _geom_hbond_site_symmetry_A
    _geom_hbond_distance_DH
    _geom_hbond_distance_HA
    _geom_hbond_distance_DA
    _geom_hbond_angle_DHA
    C12 H12B N1 3_665 0.99 2.60 3.473(3) 147
    N2 H2 N3 3_765 0.885(9) 2.023(10) 2.902(2) 171.4(18)
    C5 H5 O1 2_645 0.95 2.46 3.279(2) 145
