# Supplementary material for: N-(5-Ethylsulfanyl-1,3,4-thiadiazol-2-yl)-2-(4,5,6,7-tetrahydrothieno[3,2-c]pyri­din-5-yl)acetamide
Source: Acta Crystallogr Sect E Struct Rep Online. 2011 May 25;67(Pt 6):o1490. doi: 10.1107/S1600536811017107 (PMC3120429; doi:10.1107/S1600536811017107)
Supplement: Supplementary file 2 [file e-67-o1490-Isup2.hkl]

# 
# h,k,l, Fc-squared, Fo-squared, sigma(Fo-squared) and status flag 
# 
data_I
_shelx_title ' shelx in P2(1)/n' 
_shelx_refln_list_code          4 
_shelx_F_calc_maximum      219.11 
_exptl_crystal_F_000       712.00 
_reflns_d_resolution_high  0.7592 
 
loop_ 
 _symmetry_equiv_pos_as_xyz 
 'x, y, z' 
 '-x+1/2, y+1/2, -z+1/2' 
 '-x, -y, -z' 
 'x-1/2, -y-1/2, z-1/2' 
 
_cell_length_a     6.5316 
_cell_length_b     9.7882 
_cell_length_c    23.4907 
_cell_angle_alpha  90.000 
_cell_angle_beta   95.524 
_cell_angle_gamma  90.000 
 
_shelx_F_squared_multiplier     1.000 
 
loop_ 
 _refln_index_h 
 _refln_index_k 
 _refln_index_l 
 _refln_F_squared_calc 
 _refln_F_squared_meas 
 _refln_F_squared_sigma 
 _refln_observed_status 
   2   0   0      942.61      911.23     20.05 o 
   4   0   0       77.61       62.75      8.63 o 
   6   0   0     1208.23     1321.70     59.71 o 
   8   0   0      676.17      619.32     42.43 o 
   1   1   0      899.90      913.50     12.33 o 
   2   1   0     4015.50     4148.45     87.36 o 
   3   1   0       14.20        6.69      3.19 o 
   4   1   0     1048.66     1017.43     21.74 o 
   5   1   0     1803.49     1840.40     37.55 o 
   6   1   0      416.50      376.08     16.60 o 
   7   1   0        1.26        3.52      4.96 o 
   8   1   0      988.51     1043.43     71.25 o 
   0   2   0       17.11       12.41      1.40 o 
   1   2   0    16341.63    17806.24    128.21 o 
   2   2   0        0.62        0.52      0.64 o 
   3   2   0      612.43      521.81      9.13 o 
   4   2   0        0.26        2.44      2.13 o 
   5   2   0      529.04      523.04     17.68 o 
   6   2   0     1203.05     1248.70     45.97 o 
   7   2   0     1247.80     1197.62     52.91 o 
   8   2   0       63.80       58.67     14.60 o 
   1   3   0    19971.29    21197.95    220.86 o 
   2   3   0      210.71      236.02      4.79 o 
   3   3   0      466.16      581.07     13.62 o 
   4   3   0      165.84      157.27      8.07 o 
   5   3   0     1267.38     1294.06     42.41 o 
   6   3   0      105.56      111.70      9.94 o 
   7   3   0      560.90      538.80     34.27 o 
   8   3   0      128.32       95.42     79.83 o 
   0   4   0     3042.72     3433.36     79.03 o 
   1   4   0      675.96      679.14     11.11 o 
   2   4   0      388.85      361.83      7.75 o 
   3   4   0      884.42      839.42     14.43 o 
   4   4   0     1899.86     1794.68     35.34 o 
   5   4   0       80.84       78.60      8.67 o 
   6   4   0      632.44      532.85     41.56 o 
   7   4   0      380.94      359.91     23.05 o 
   8   4   0      108.55      125.69     19.72 o 
   1   5   0       60.44       57.90      3.97 o 
   2   5   0     6646.90     7080.80    121.21 o 
   3   5   0      547.10      571.05     11.27 o 
   4   5   0     1001.87      964.33     18.07 o 
   5   5   0        2.78        4.41      4.42 o 
   6   5   0       55.17       68.11     10.82 o 
   7   5   0      255.47      285.39     22.54 o 
   0   6   0     2637.59     2658.97     53.29 o 
   1   6   0      293.11      281.30     10.69 o 
   2   6   0     3234.34     3539.20     75.80 o 
   3   6   0      647.16      616.03     12.95 o 
   4   6   0     2813.28     2845.84     56.61 o 
   5   6   0       75.14       78.12     13.13 o 
   6   6   0      260.47      253.78     18.13 o 
   7   6   0       32.01       26.38     28.23 o 
   1   7   0     1115.45     1078.90     20.23 o 
   2   7   0      813.09      821.47     15.86 o 
   3   7   0     5175.70     5002.90     96.75 o 
   4   7   0      103.78       99.51      9.35 o 
   5   7   0     1101.35     1152.50     49.68 o 
   6   7   0        7.72        5.60     10.76 o 
   7   7   0       47.65       40.00     13.75 o 
   0   8   0       33.63       41.12      8.66 o 
   1   8   0        4.69       10.58      4.35 o 
   2   8   0       30.74       33.47      6.75 o 
   3   8   0     4538.07     4715.80    102.50 o 
   4   8   0       53.41       50.67     16.60 o 
   5   8   0       13.51       21.77     15.04 o 
   6   8   0       47.22       37.84     27.90 o 
   1   9   0      860.87      863.03     22.97 o 
   2   9   0       58.37       58.10      8.07 o 
   3   9   0       84.69      118.22     17.29 o 
   4   9   0       11.50        9.55      8.35 o 
   5   9   0      322.57      336.65     25.04 o 
   6   9   0       93.16       65.25     39.63 o 
   0  10   0      125.23      153.45     12.51 o 
   1  10   0        6.08        6.33      3.21 o 
   2  10   0        0.28        2.65      3.62 o 
   3  10   0      521.90      544.50     30.16 o 
   4  10   0      572.47      549.79     36.30 o 
   5  10   0       41.58       22.93     24.84 o 
   1  11   0        0.00        1.57      2.52 o 
   2  11   0      509.98      459.29     31.02 o 
   3  11   0       82.59       89.73     15.91 o 
   4  11   0      161.87      175.03     35.98 o 
   0  12   0      879.43      905.11     38.08 o 
   1  12   0      337.97      366.48     23.75 o 
   2  12   0       17.86       10.88     12.98 o 
   3  12   0       20.12       18.16     15.79 o 
  -7   0   1       79.57       73.66     14.16 o 
  -5   0   1     1622.99     1691.38     72.45 o 
  -3   0   1      439.09      501.65     16.82 o 
  -1   0   1     3716.11     3851.46     39.43 o 
   1   0   1       15.35       15.70      1.26 o 
   3   0   1      490.73      536.83     14.40 o 
   5   0   1     1488.90     1245.98    272.34 o 
  -8   1   1       22.56       11.76     16.33 o 
  -7   1   1       12.83       13.11     12.75 o 
  -6   1   1      118.56      105.93      9.82 o 
  -5   1   1     2681.44     2680.59     42.47 o 
  -4   1   1      323.63      322.05     14.00 o 
  -3   1   1     1460.06     1474.35     39.26 o 
  -2   1   1     1922.37     1893.16     18.13 o 
  -1   1   1      101.39      108.01      2.74 o 
   0   1   1     2218.45     2512.48     26.99 o 
   1   1   1        4.37        3.20      0.95 o 
   2   1   1     1161.65     1149.20     21.26 o 
   3   1   1     5827.67     6216.49     97.29 o 
   4   1   1      528.48      567.94     13.52 o 
   5   1   1       31.72       29.23     15.17 o 
   6   1   1       11.89        8.34      5.02 o 
   7   1   1      136.96      122.43     15.91 o 
   8   1   1        2.78        3.66      7.60 o 
  -8   2   1       81.38       71.36     34.61 o 
  -7   2   1      220.57      273.79     37.07 o 
  -6   2   1      841.02      840.81     27.21 o 
  -5   2   1       24.57       34.41     14.86 o 
  -4   2   1      640.10      603.16     28.26 o 
  -3   2   1      236.09      234.47      8.01 o 
  -2   2   1      206.23      210.09      4.54 o 
  -1   2   1      239.58      235.79      3.21 o 
   0   2   1       91.31       88.93      2.13 o 
   1   2   1    10748.46    11716.20    133.47 o 
   2   2   1       45.11       50.68      2.68 o 
   3   2   1     2425.78     2623.57     26.11 o 
   4   2   1     1972.92     2215.43     40.81 o 
   5   2   1       29.40       26.13     12.43 o 
   6   2   1       95.00       83.48      9.84 o 
   7   2   1        1.54        4.02      4.14 o 
   8   2   1        0.92        1.37      5.52 o 
  -8   3   1       14.25       12.41     31.61 o 
  -7   3   1      179.03      192.15     17.10 o 
  -6   3   1       65.17       67.30      7.55 o 
  -5   3   1      940.56      959.19     30.09 o 
  -4   3   1      968.44      931.98     28.46 o 
  -3   3   1     2069.21     2252.39     59.65 o 
  -2   3   1      594.12      661.24      8.10 o 
  -1   3   1    12128.03    13614.91    138.97 o 
   0   3   1       26.72       45.54      3.33 o 
   1   3   1     7435.61     7931.60     41.74 o 
   2   3   1      177.93      197.34      7.90 o 
   3   3   1      305.48      329.13     13.31 o 
   4   3   1      157.75      152.40      7.61 o 
   5   3   1      893.82      861.24     22.41 o 
   6   3   1       13.83       13.24      7.07 o 
   7   3   1      487.60      496.56     32.73 o 
   8   3   1       42.03       42.36     11.47 o 
  -8   4   1       43.19       31.10     11.30 o 
  -7   4   1        1.85        3.79      3.97 o 
  -6   4   1       47.53       42.73     12.79 o 
  -5   4   1      263.21      219.50     16.32 o 
  -4   4   1      183.32      145.56      4.57 o 
  -3   4   1       33.23       35.40      2.54 o 
  -2   4   1      660.64      720.49      9.65 o 
  -1   4   1     4336.16     4758.04     71.19 o 
   0   4   1     2335.95     2542.52     37.02 o 
   1   4   1     1102.66     1119.43     18.10 o 
   2   4   1       52.56       50.00      3.38 o 
   3   4   1       16.63       17.45      3.32 o 
   4   4   1      124.04      113.46      8.39 o 
   5   4   1       58.32       51.12      7.35 o 
   6   4   1       73.97       63.11     35.42 o 
   7   4   1        0.98        2.64      7.47 o 
   8   4   1       71.61       64.43     14.87 o 
  -7   5   1      689.45      773.78     37.96 o 
  -6   5   1      511.71      523.91     26.31 o 
  -5   5   1      380.13      356.90     15.84 o 
  -4   5   1      564.29      586.35     16.68 o 
  -3   5   1      214.82      238.81      6.43 o 
  -2   5   1     2827.36     2949.80     98.09 o 
  -1   5   1      286.48      275.27      9.35 o 
   0   5   1     2151.47     2152.96     53.18 o 
   1   5   1       93.35      146.84      6.97 o 
   2   5   1     6468.58     6739.52     73.32 o 
   3   5   1      108.03       93.97      4.81 o 
   4   5   1       62.52       58.35      4.75 o 
   5   5   1      273.74      285.86     13.82 o 
   6   5   1      895.25      953.90     53.51 o 
   7   5   1      772.74      755.28     39.53 o 
  -7   6   1        2.02        3.06      3.22 o 
  -6   6   1       20.58       16.35      9.17 o 
  -5   6   1        9.03        9.87      4.78 o 
  -4   6   1       66.98       59.45      9.20 o 
  -3   6   1      293.33      275.99      9.61 o 
  -2   6   1     2373.94     2466.00     31.41 o 
  -1   6   1      418.84      407.15     10.64 o 
   0   6   1       71.63       80.14      5.24 o 
   1   6   1       70.44       78.02      5.39 o 
   2   6   1      966.29      936.39     21.70 o 
   3   6   1        2.14        5.84      2.99 o 
   4   6   1       42.88       45.77      8.81 o 
   5   6   1        1.92        5.70      7.80 o 
   6   6   1      210.50      225.03     17.05 o 
   7   6   1      382.56      421.98     24.05 o 
  -7   7   1       12.64        9.69     15.92 o 
  -6   7   1      411.06      434.81     28.04 o 
  -5   7   1      151.88      140.05     17.56 o 
  -4   7   1      377.57      377.80     18.32 o 
  -3   7   1      170.41      166.16      8.42 o 
  -2   7   1      319.90      317.77      9.85 o 
  -1   7   1     1416.04     1414.83     22.54 o 
   0   7   1      675.06      659.87     16.09 o 
   1   7   1      836.56      811.57     16.17 o 
   2   7   1      243.66      238.89     11.00 o 
   3   7   1       59.61       56.12     10.69 o 
   4   7   1      249.84      208.01     16.39 o 
   5   7   1      210.46      237.88     19.96 o 
   6   7   1      237.87      245.51     21.95 o 
   7   7   1        6.83       15.15     14.68 o 
  -6   8   1        1.04        2.52      6.98 o 
  -5   8   1      245.15      249.26     19.28 o 
  -4   8   1       11.74       11.25      8.75 o 
  -3   8   1      138.01      133.78     11.42 o 
  -2   8   1     1188.11     1224.06     25.42 o 
  -1   8   1      236.54      227.28     11.14 o 
   0   8   1        2.57        2.38      3.11 o 
   1   8   1      500.22      489.89     18.01 o 
   2   8   1        3.60        5.96      3.66 o 
   3   8   1      806.51      823.89     31.61 o 
   4   8   1        4.98       10.95      6.78 o 
   5   8   1      311.23      318.03     29.20 o 
   6   8   1        0.21        4.67      6.98 o 
  -6   9   1        9.94       10.14      9.08 o 
  -5   9   1       48.24       36.87     48.22 o 
  -4   9   1        0.10        2.35      7.32 o 
  -3   9   1     1562.45     1525.44     59.03 o 
  -2   9   1     1211.22     1260.70     38.87 o 
  -1   9   1       96.21      116.43     13.51 o 
   0   9   1      199.60      202.92     10.99 o 
   1   9   1       14.56        7.88      3.98 o 
   2   9   1       12.16       15.12      6.59 o 
   3   9   1     1186.40     1182.62     62.17 o 
   4   9   1      160.01      179.62     16.66 o 
   5   9   1      174.56      185.67     18.96 o 
   6   9   1      649.61      714.24     44.56 o 
  -5  10   1      178.50      179.58     19.34 o 
  -4  10   1       61.40       75.91     11.61 o 
  -3  10   1       54.42       49.30     31.23 o 
  -2  10   1        0.14        2.85      4.10 o 
  -1  10   1      443.48      406.29     17.19 o 
   0  10   1      148.65      163.11      9.30 o 
   1  10   1       38.88       42.23      6.57 o 
   2  10   1      363.76      371.95     19.54 o 
   3  10   1      152.57      170.93     16.96 o 
   4  10   1       90.56       86.37     42.03 o 
   5  10   1        8.61        5.51      9.68 o 
  -4  11   1      680.79      623.24     50.20 o 
  -3  11   1        7.24       10.11      6.64 o 
  -2  11   1     1033.24     1035.72     55.82 o 
  -1  11   1        6.16        5.35      4.03 o 
   0  11   1       62.08       53.28      8.45 o 
   1  11   1       28.90       20.58     10.62 o 
   2  11   1       11.63       18.71     10.61 o 
   3  11   1       35.02       29.91     27.07 o 
   4  11   1     1505.22     1526.60     63.40 o 
  -3  12   1       72.29       60.69     21.27 o 
  -2  12   1        0.65        1.86      5.97 o 
  -1  12   1      321.72      304.94     18.88 o 
   0  12   1       92.24       95.52     10.12 o 
   1  12   1       35.43       41.92     30.73 o 
   2  12   1      382.49      383.11     37.07 o 
   3  12   1      196.84      192.85     20.00 o 
  -8   0   2      108.57      135.99     19.36 o 
  -6   0   2     2828.06     3108.79     78.74 o 
  -4   0   2     9519.93    10209.16    110.67 o 
  -2   0   2     2420.96     2614.04     37.53 o 
   0   0   2     3039.35     3209.92    101.67 o 
   2   0   2    11461.14    12505.21     76.75 o 
   4   0   2     2232.98     2363.50     34.20 o 
  -8   1   2      215.46      226.34     19.03 o 
  -7   1   2       84.18       81.60     13.76 o 
  -6   1   2     2213.41     2208.76     90.20 o 
  -5   1   2       75.44       76.28      8.65 o 
  -4   1   2      489.08      497.98     15.40 o 
  -3   1   2     3578.14     3792.41     63.24 o 
  -2   1   2       83.41      100.85      2.80 o 
  -1   1   2      629.70      615.18      8.46 o 
   0   1   2      494.79      490.44      3.54 o 
   1   1   2     3918.94     4235.58     40.73 o 
   2   1   2     2510.73     2565.06     17.01 o 
   3   1   2     3702.57     3677.25     32.98 o 
   4   1   2      432.71      415.70     12.72 o 
   5   1   2       16.44       19.20      9.05 o 
   6   1   2     1375.89     1365.16     44.82 o 
   7   1   2        3.16        6.76      8.75 o 
   8   1   2        8.42        2.95     14.27 o 
  -8   2   2       87.12       96.02     19.85 o 
  -7   2   2       41.46       27.85     10.03 o 
  -6   2   2       26.49       31.72     16.64 o 
  -5   2   2     2990.73     3099.39     53.28 o 
  -4   2   2      742.13      701.55     19.30 o 
  -3   2   2      649.04      662.15     11.47 o 
  -2   2   2      586.99      632.23     10.79 o 
  -1   2   2        6.58       10.47      1.22 o 
   0   2   2     1820.69     1928.97     23.83 o 
   1   2   2    18468.98    19745.09    570.76 o 
   2   2   2     6241.44     6726.18     64.14 o 
   3   2   2     2170.85     2232.08     35.87 o 
   4   2   2        2.01        1.96      1.71 o 
   5   2   2      361.03      345.48     15.80 o 
   6   2   2       75.22       70.14     10.41 o 
   7   2   2      280.26      272.91     35.65 o 
   8   2   2      336.93      304.52     38.66 o 
  -8   3   2        1.58        3.55      5.58 o 
  -7   3   2      949.20      991.48     37.14 o 
  -6   3   2      215.94      221.13     11.70 o 
  -5   3   2      193.19      217.47     14.35 o 
  -4   3   2     2371.79     2285.67     53.56 o 
  -3   3   2      845.47      776.27      7.57 o 
  -2   3   2       83.32       92.40      3.73 o 
  -1   3   2     3388.83     3571.51     73.01 o 
   0   3   2      712.95      754.20     10.82 o 
   1   3   2      238.79      253.07      6.50 o 
   2   3   2      890.72      850.76     14.71 o 
   3   3   2     1123.10     1061.62     15.48 o 
   4   3   2      189.79      158.17      7.22 o 
   5   3   2        4.46        6.47      3.94 o 
   6   3   2      339.44      336.73     18.34 o 
   7   3   2     1037.93     1083.50     45.19 o 
   8   3   2       64.87       36.75     55.17 o 
  -8   4   2      317.73      332.74     30.65 o 
  -7   4   2      122.72      107.93     14.68 o 
  -6   4   2       14.58       18.92     10.17 o 
  -5   4   2     1152.24     1208.18     30.38 o 
  -4   4   2        0.39        0.26      4.49 o 
  -3   4   2       42.87       42.96      2.50 o 
  -2   4   2     2721.70     2567.80     51.31 o 
  -1   4   2     1452.46     1497.31     22.78 o 
   0   4   2      168.93      228.39      6.92 o 
   1   4   2     7099.78     7787.63    113.83 o 
   2   4   2      295.06      312.50      9.04 o 
   3   4   2      158.44      121.20      7.15 o 
   4   4   2     3440.67     3450.47     42.59 o 
   5   4   2      931.25      915.00     30.92 o 
   6   4   2      547.76      588.97     34.37 o 
   7   4   2       91.03       65.36     12.70 o 
   8   4   2       24.22        6.95      7.69 o 
  -7   5   2       37.68       30.45     21.97 o 
  -6   5   2       14.00       23.65     14.76 o 
  -5   5   2      481.84      491.63     18.65 o 
  -4   5   2     1220.72     1192.66     24.84 o 
  -3   5   2      552.12      530.64     11.70 o 
  -2   5   2      224.56      234.17      9.40 o 
  -1   5   2      156.08      180.20      7.40 o 
   0   5   2     4408.86     4884.08     71.89 o 
   1   5   2       88.12       78.37      6.31 o 
   2   5   2      813.25      780.64     29.92 o 
   3   5   2      312.28      328.49      8.87 o 
   4   5   2      732.36      665.29     17.20 o 
   5   5   2      165.76      140.66     15.81 o 
   6   5   2      106.66      134.19     17.25 o 
   7   5   2        0.02        2.65      5.09 o 
  -7   6   2       12.45       13.40     13.37 o 
  -6   6   2       52.36       41.72     25.46 o 
  -5   6   2       37.35       26.50     11.74 o 
  -4   6   2      174.30      170.02     10.27 o 
  -3   6   2      278.54      282.69      8.38 o 
  -2   6   2     4381.25     4574.95     41.86 o 
  -1   6   2      266.58      256.84     11.00 o 
   0   6   2       67.74       58.72      4.72 o 
   1   6   2      109.62      116.43      6.08 o 
   2   6   2      107.73      120.55      6.60 o 
   3   6   2     1494.54     1493.26     21.75 o 
   4   6   2      214.33      201.18     18.95 o 
   5   6   2      929.58      912.96     68.08 o 
   6   6   2     1060.73     1098.19     57.55 o 
   7   6   2       14.63        7.37     11.27 o 
  -7   7   2      175.36      156.96     22.57 o 
  -6   7   2       17.32       16.55     13.75 o 
  -5   7   2        5.59        8.15      6.25 o 
  -4   7   2      119.53      107.24     10.90 o 
  -3   7   2     1852.43     1841.80     30.24 o 
  -2   7   2      709.43      687.63     14.52 o 
  -1   7   2       10.21       13.16      5.02 o 
   0   7   2      810.79      794.30     17.80 o 
   1   7   2       57.80       57.33      6.30 o 
   2   7   2      342.84      342.51     10.59 o 
   3   7   2      302.31      309.50     12.62 o 
   4   7   2      569.73      599.88     32.29 o 
   5   7   2       71.49       51.25     18.26 o 
   6   7   2      111.52      106.08     14.20 o 
   7   7   2       38.11       16.72     18.95 o 
  -6   8   2      456.64      460.83     28.44 o 
  -5   8   2       25.05       25.58     18.84 o 
  -4   8   2       42.30       50.64     17.85 o 
  -3   8   2      375.84      366.94     17.48 o 
  -2   8   2        1.64        7.93      4.83 o 
  -1   8   2     1577.93     1597.04     26.68 o 
   0   8   2      211.55      197.75     10.68 o 
   1   8   2        0.03        3.84      3.47 o 
   2   8   2      277.26      259.45     10.78 o 
   3   8   2      964.39     1016.46     33.04 o 
   4   8   2      291.75      293.20     21.74 o 
   5   8   2     1319.97     1447.01     44.93 o 
   6   8   2       77.70       84.83     14.41 o 
  -6   9   2        3.27        2.48      6.27 o 
  -5   9   2       83.70       71.76     18.17 o 
  -4   9   2      360.77      388.87     23.47 o 
  -3   9   2      370.16      363.06     22.52 o 
  -2   9   2      307.12      310.33     13.04 o 
  -1   9   2      393.65      370.34     14.43 o 
   0   9   2      710.41      613.02     20.86 o 
   1   9   2       38.97       41.01     10.32 o 
   2   9   2      643.14      637.97     20.86 o 
   3   9   2      447.02      479.13     27.72 o 
   4   9   2      222.49      200.33     19.48 o 
   5   9   2       55.86       61.47     36.16 o 
   6   9   2       13.50       18.56     19.25 o 
  -5  10   2       27.57       33.12     27.02 o 
  -4  10   2       16.16       15.86     13.02 o 
  -3  10   2        1.19        7.38      6.87 o 
  -2  10   2      105.97      103.79     10.36 o 
  -1  10   2      647.66      665.50     21.43 o 
   0  10   2        1.99        4.48      3.15 o 
   1  10   2      100.56       97.96      7.61 o 
   2  10   2      189.58      194.73     14.90 o 
   3  10   2       25.39       36.91     22.04 o 
   4  10   2      611.66      634.06     41.77 o 
   5  10   2      305.12      327.35     26.89 o 
  -4  11   2      348.37      325.42     29.04 o 
  -3  11   2      260.34      261.13     21.33 o 
  -2  11   2       14.51       18.59     17.06 o 
  -1  11   2      185.04      193.10     12.34 o 
   0  11   2      137.61      151.38     10.64 o 
   1  11   2       28.48       20.41     14.49 o 
   2  11   2       46.04       60.62     10.62 o 
   3  11   2       94.51       80.13     15.92 o 
   4  11   2      104.65      121.64     21.49 o 
  -3  12   2      158.54      167.38     17.89 o 
  -2  12   2       35.39       25.61     28.00 o 
  -1  12   2       56.43       58.80     11.67 o 
   0  12   2        0.13        2.34      3.76 o 
   1  12   2      443.53      471.47     22.09 o 
   2  12   2      460.85      471.42     32.97 o 
   3  12   2       94.51      101.46     23.00 o 
  -7   0   3      150.37      158.63     21.11 o 
  -5   0   3      102.39       91.65      8.28 o 
  -3   0   3     1643.30     1544.64     26.74 o 
   1   0   3    18472.83    20277.89    248.55 o 
   3   0   3      420.61      370.71     11.80 o 
   5   0   3     1937.07     2109.93     73.77 o 
   7   0   3      356.87      358.98     31.00 o 
  -8   1   3       70.18       64.28     14.77 o 
  -7   1   3       50.11       52.63      9.46 o 
  -6   1   3      102.96      102.79      7.35 o 
  -5   1   3      425.63      404.72     15.75 o 
  -4   1   3      147.53      158.81      8.16 o 
  -3   1   3     3533.69     3507.69     25.73 o 
  -2   1   3      527.51      496.43      4.16 o 
  -1   1   3    11849.81    13406.80     85.43 o 
   0   1   3     3684.64     4034.46     37.34 o 
   1   1   3     2266.23     2394.93     38.77 o 
   2   1   3       87.84       92.87      3.55 o 
   3   1   3      835.40      736.36     13.81 o 
   4   1   3      164.82      159.57      8.09 o 
   5   1   3      631.40      634.53     17.03 o 
   6   1   3       40.34       41.59     10.40 o 
   7   1   3       93.11       91.10     19.47 o 
   8   1   3       74.60       61.68     14.71 o 
  -8   2   3       35.80       28.43     52.49 o 
  -7   2   3      137.63      111.19     11.01 o 
  -6   2   3        4.08        7.76      4.50 o 
  -5   2   3     1001.95      968.07     29.08 o 
  -4   2   3     1335.89     1195.21     34.22 o 
  -3   2   3     1578.19     1456.65     36.08 o 
  -2   2   3     3321.07     3416.92     24.59 o 
  -1   2   3      199.10      200.48      3.82 o 
   0   2   3     7211.11     7824.87     89.79 o 
   1   2   3      754.69      744.39     14.20 o 
   2   2   3     2121.81     2256.60     32.56 o 
   3   2   3       74.61       63.00      4.43 o 
   4   2   3      182.84      178.79      7.84 o 
   5   2   3      213.83      183.09     10.76 o 
   6   2   3      805.69      810.41     33.86 o 
   7   2   3      140.41      140.48     19.98 o 
   8   2   3        5.40       11.70     11.21 o 
  -8   3   3        4.79        4.37     10.55 o 
  -7   3   3       88.52       86.22     10.45 o 
  -6   3   3      469.94      428.34     20.15 o 
  -5   3   3     2123.87     2201.35     58.72 o 
  -4   3   3       14.08       15.12      6.14 o 
  -3   3   3     1864.34     1926.58     34.53 o 
  -2   3   3    10409.61    11758.24    283.99 o 
  -1   3   3     1022.24     1088.57     12.75 o 
   0   3   3     5476.16     6009.08    114.02 o 
   1   3   3     2323.59     2323.09     37.77 o 
   2   3   3      242.32      280.04      9.39 o 
   3   3   3     1627.17     1543.09     20.51 o 
   4   3   3     1124.43     1080.44     20.82 o 
   5   3   3       68.02       55.89      5.49 o 
   6   3   3      121.90      117.77     14.26 o 
   7   3   3      179.62      181.44     20.65 o 
   8   3   3       88.25       93.23     46.26 o 
  -8   4   3      159.10      145.73     17.32 o 
  -7   4   3     1129.89     1072.59     54.21 o 
  -6   4   3       45.85       48.54     20.46 o 
  -5   4   3      420.71      393.36     15.38 o 
  -4   4   3     1243.28     1236.86     26.84 o 
  -3   4   3      107.79      125.72      5.99 o 
  -2   4   3        0.14        2.62      1.56 o 
  -1   4   3      423.84      397.57      7.59 o 
   0   4   3      119.33      105.96      5.07 o 
   1   4   3     1949.48     1996.86     19.71 o 
   2   4   3     1678.35     1725.62     19.67 o 
   3   4   3        0.07        2.82      1.78 o 
   4   4   3       48.56       43.08      7.38 o 
   5   4   3       75.58       61.39      6.26 o 
   6   4   3      131.33      130.44     24.85 o 
   7   4   3        6.28        7.71      7.05 o 
  -7   5   3        0.35        2.20      6.28 o 
  -6   5   3       31.49       24.69     11.75 o 
  -5   5   3      398.30      408.47     16.52 o 
  -4   5   3     2893.96     2889.37     40.37 o 
  -3   5   3      786.38      732.13     16.96 o 
  -2   5   3      961.99     1026.23     13.73 o 
  -1   5   3      282.73      290.08     10.17 o 
   0   5   3        0.19        2.05      1.84 o 
   1   5   3    11551.87    12676.57    141.62 o 
   2   5   3     2778.88     2743.40     31.83 o 
   3   5   3        5.16       10.11      4.14 o 
   4   5   3      910.13      929.06     19.14 o 
   5   5   3        2.73        5.28     11.42 o 
   6   5   3       37.60       22.24     20.50 o 
   7   5   3      228.92      263.21     25.21 o 
  -7   6   3      259.13      288.69     22.97 o 
  -6   6   3      906.53      981.24     42.76 o 
  -5   6   3       61.79       48.90     10.16 o 
  -4   6   3      322.85      290.96     14.31 o 
  -3   6   3       77.61       60.02      4.37 o 
  -2   6   3     1213.10     1267.62     26.01 o 
  -1   6   3     3431.53     3474.72     50.45 o 
   0   6   3      776.41      803.01     14.06 o 
   1   6   3      138.20      141.55      6.40 o 
   2   6   3     1189.96     1057.38    106.90 o 
   3   6   3      240.99      229.62      9.71 o 
   4   6   3        0.41        2.31      3.66 o 
   5   6   3      790.59      823.90     47.05 o 
   6   6   3        3.40        4.80      4.84 o 
   7   6   3        4.52        2.52     15.09 o 
  -7   7   3      101.88      105.25     13.63 o 
  -6   7   3      377.56      417.73     28.22 o 
  -5   7   3      146.75      140.87     11.47 o 
  -4   7   3      278.15      240.80     13.45 o 
  -3   7   3      282.60      316.42     20.92 o 
  -2   7   3      299.76      315.03     10.07 o 
  -1   7   3       25.24       26.05      8.15 o 
   0   7   3      380.65      365.98     11.48 o 
   1   7   3      238.25      226.58      9.21 o 
   2   7   3     1311.34     1307.35     20.99 o 
   3   7   3      270.81      274.02     12.74 o 
   4   7   3      426.44      396.59     31.11 o 
   5   7   3      238.81      281.82     26.18 o 
   6   7   3      152.09      152.48     15.08 o 
   7   7   3      112.54      134.29     16.09 o 
  -6   8   3      305.64      315.51     25.42 o 
  -5   8   3      185.84      197.13     16.39 o 
  -4   8   3      481.00      485.51     18.88 o 
  -3   8   3       21.61       22.08      8.20 o 
  -2   8   3      176.91      166.54      8.35 o 
  -1   8   3       78.91       86.76      9.10 o 
   0   8   3     1517.50     1484.40     26.56 o 
   1   8   3      223.46      228.51     14.42 o 
   2   8   3      220.98      221.48     11.09 o 
   3   8   3      505.87      506.82     20.60 o 
   4   8   3      171.26      146.07     21.37 o 
   5   8   3        5.51       17.52     14.57 o 
   6   8   3       30.87       28.46     28.74 o 
  -6   9   3      298.90      301.12     32.63 o 
  -5   9   3       34.15       32.18     23.42 o 
  -4   9   3      103.53      102.67     15.25 o 
  -3   9   3      220.34      204.27     13.89 o 
  -2   9   3      100.55      104.93     11.89 o 
  -1   9   3      962.34      951.18     22.62 o 
   0   9   3     1108.10     1093.78     26.19 o 
   1   9   3        0.05        3.68      2.44 o 
   2   9   3      221.19      208.82     12.15 o 
   3   9   3       99.04       98.50     10.35 o 
   4   9   3       33.22       40.52     28.62 o 
   5   9   3      454.91      501.18     31.95 o 
  -5  10   3      364.77      393.27     26.28 o 
  -4  10   3        5.53        7.92     12.89 o 
  -3  10   3       78.27       86.06     18.61 o 
  -2  10   3      967.71      946.58     30.69 o 
  -1  10   3       35.66       44.19      9.73 o 
   0  10   3        6.33        9.70      4.45 o 
   1  10   3       55.13       41.11      9.08 o 
   2  10   3       18.44       20.33     10.14 o 
   3  10   3      326.82      331.16     20.97 o 
   4  10   3      472.56      494.57     44.02 o 
   5  10   3       96.72       86.36     17.03 o 
  -4  11   3      102.33      100.05     17.18 o 
  -3  11   3      259.82      267.79     24.72 o 
  -2  11   3      869.72      892.64     39.83 o 
  -1  11   3        0.42        2.51      4.07 o 
   0  11   3     1414.51     1357.43     31.58 o 
   1  11   3      106.01       93.29     11.26 o 
   2  11   3        3.38        4.83      4.17 o 
   3  11   3      163.72      176.87     23.23 o 
   4  11   3       16.85       13.09      9.38 o 
  -3  12   3       12.41       14.47     11.36 o 
  -2  12   3       20.76       16.20     11.15 o 
  -1  12   3      540.35      549.61     21.69 o 
   0  12   3       23.15       17.97     13.40 o 
   1  12   3      125.53      142.78     13.68 o 
   2  12   3        0.19        5.80     11.43 o 
  -8   0   4       25.70       15.97     21.82 o 
  -6   0   4     4101.50     4101.43    208.25 o 
  -4   0   4     4765.37     4997.06    117.48 o 
  -2   0   4     4349.04     4608.98     58.15 o 
   0   0   4      673.30      586.99     15.69 o 
   2   0   4     2296.87     2315.34     30.31 o 
   4   0   4     4620.01     4545.66    182.64 o 
   6   0   4      162.92      183.62     23.68 o 
  -8   1   4       34.22       21.01     29.98 o 
  -7   1   4      142.35      171.19     21.10 o 
  -6   1   4       12.94       17.47      8.72 o 
  -5   1   4      574.96      567.09     12.62 o 
  -4   1   4     2678.72     2584.15     45.13 o 
  -3   1   4       17.38       15.81      1.88 o 
  -2   1   4      574.34      604.64      5.35 o 
  -1   1   4     1108.25     1086.86     11.34 o 
   0   1   4     3814.45     3928.05     40.32 o 
   1   1   4     3298.81     3576.33     66.81 o 
   2   1   4     1548.98     1454.09     30.91 o 
   3   1   4       81.91       96.02      5.83 o 
   4   1   4       23.96       30.75      9.92 o 
   5   1   4      267.37      250.46     13.63 o 
   6   1   4      493.41      461.25     27.43 o 
   7   1   4       80.56       99.03     22.42 o 
  -8   2   4       27.52       22.25     15.65 o 
  -7   2   4       25.86       15.71     12.34 o 
  -6   2   4       66.59       60.36      7.16 o 
  -5   2   4      203.73      200.59      9.44 o 
  -4   2   4      842.46      826.14     23.09 o 
  -3   2   4     8036.65     8525.94    298.96 o 
  -2   2   4      357.44      299.40      8.78 o 
  -1   2   4      290.57      291.58      5.71 o 
   0   2   4     3655.79     3658.57     90.15 o 
   1   2   4        7.21       11.83      5.69 o 
   2   2   4      165.06      201.25      4.70 o 
   3   2   4      351.11      308.08     12.00 o 
   4   2   4     2954.31     2956.86     39.34 o 
   5   2   4       88.55       80.09      7.33 o 
   6   2   4      131.59      117.93      8.07 o 
   7   2   4      234.80      241.09     32.81 o 
   8   2   4       35.07       24.77     44.95 o 
  -8   3   4      396.99      398.74     39.81 o 
  -7   3   4       96.60       84.81     10.75 o 
  -6   3   4       61.76       64.92      7.82 o 
  -5   3   4       54.63       65.20      7.83 o 
  -4   3   4      235.42      191.61     10.91 o 
  -3   3   4      488.32      487.80     15.83 o 
  -2   3   4      557.65      511.19      8.54 o 
  -1   3   4      447.21      422.12      9.01 o 
   0   3   4      421.69      426.79      9.33 o 
   1   3   4     1782.24     1809.45     26.16 o 
   2   3   4       62.96       82.65      3.72 o 
   3   3   4      291.09      292.01     12.55 o 
   4   3   4      212.14      236.02      8.51 o 
   5   3   4      773.58      751.05     21.03 o 
   6   3   4        3.22        2.56      6.47 o 
   7   3   4      209.65      221.58     20.31 o 
   8   3   4       21.01        9.68     20.83 o 
  -8   4   4        2.30        6.23      8.64 o 
  -7   4   4        4.17        3.15      3.50 o 
  -6   4   4      581.15      559.91     19.00 o 
  -5   4   4      353.66      310.12     15.09 o 
  -4   4   4      277.93      270.71     12.97 o 
  -3   4   4      769.62      776.87     13.83 o 
  -2   4   4      977.88     1001.70     14.38 o 
  -1   4   4      766.07      801.28     13.00 o 
   0   4   4       38.54       23.07      8.20 o 
   1   4   4     1614.71     1754.87     30.61 o 
   2   4   4       97.90       81.80      4.56 o 
   3   4   4       36.91       34.93      3.37 o 
   4   4   4      223.50      213.23     10.36 o 
   5   4   4      732.06      614.23     85.49 o 
   6   4   4      766.94      850.24     46.40 o 
   7   4   4       23.71       20.14     16.99 o 
  -7   5   4       80.90      102.67     14.47 o 
  -6   5   4      114.39      104.90      9.77 o 
  -5   5   4      316.78      286.22     14.30 o 
  -4   5   4      144.90      131.17     10.65 o 
  -3   5   4      188.20      161.31      5.38 o 
  -2   5   4     1682.25     1596.89     31.90 o 
  -1   5   4        0.07        2.94      2.26 o 
   0   5   4     3390.34     3625.39     36.62 o 
   1   5   4     3173.75     3377.90     34.09 o 
   2   5   4      257.64      268.80     10.58 o 
   3   5   4      529.21      542.67     16.12 o 
   4   5   4      954.41      956.39     43.74 o 
   5   5   4       69.78       76.44     26.42 o 
   6   5   4       79.66       77.19     43.87 o 
   7   5   4        0.11        2.76      9.92 o 
  -7   6   4      367.55      374.90     24.70 o 
  -6   6   4      398.97      432.58     25.51 o 
  -5   6   4       34.09       27.59     11.97 o 
  -4   6   4      559.63      538.49     20.11 o 
  -3   6   4      439.54      470.97     13.07 o 
  -2   6   4       21.53       27.33      5.87 o 
  -1   6   4      505.43      488.81     13.59 o 
   0   6   4     1382.82     1367.44     23.45 o 
   1   6   4      153.34      147.82      6.71 o 
   2   6   4       65.69       59.65      6.35 o 
   3   6   4       38.13       40.25      4.51 o 
   4   6   4        6.25        8.62      5.31 o 
   5   6   4      245.18      261.95     22.22 o 
   6   6   4      407.98      426.68     31.00 o 
   7   6   4      126.56      116.76     23.71 o 
  -7   7   4        0.15        1.76      6.48 o 
  -6   7   4      192.06      215.41     28.29 o 
  -5   7   4        9.02       13.74      9.13 o 
  -4   7   4       32.12       40.58     11.73 o 
  -3   7   4     4933.16     4827.35     78.09 o 
  -2   7   4      194.65      172.07      8.57 o 
  -1   7   4     1048.05     1030.23     19.50 o 
   0   7   4     2050.37     2058.41     41.74 o 
   1   7   4        1.72        7.14      4.07 o 
   2   7   4       25.82       28.76      6.94 o 
   3   7   4      563.06      544.71     20.90 o 
   4   7   4       94.29       71.05     43.54 o 
   5   7   4      103.96       98.76     22.65 o 
   6   7   4      286.04      276.70     26.85 o 
  -6   8   4       50.94       47.18     51.89 o 
  -5   8   4       86.37       92.76     22.13 o 
  -4   8   4       10.74       10.58      5.03 o 
  -3   8   4      321.42      316.46     16.62 o 
  -2   8   4       44.29       42.92      5.52 o 
  -1   8   4      460.56      476.61     18.22 o 
   0   8   4       48.26       56.09     14.55 o 
   1   8   4     1472.40     1375.24     24.38 o 
   2   8   4     1878.89     1929.27     40.20 o 
   3   8   4      248.77      230.56     10.59 o 
   4   8   4      162.01      134.43     18.16 o 
   5   8   4      226.48      236.16     19.27 o 
   6   8   4       41.78       30.12     27.61 o 
  -6   9   4      539.21      587.00     42.71 o 
  -5   9   4        7.55        4.71      7.31 o 
  -4   9   4        9.73       10.66      8.70 o 
  -3   9   4      143.40      138.79     13.16 o 
  -2   9   4      213.74      196.13     13.19 o 
  -1   9   4     1127.98     1094.54     30.63 o 
   0   9   4        9.42        7.92      4.42 o 
   1   9   4       15.92       13.75      5.98 o 
   2   9   4       20.09       20.27      9.69 o 
   3   9   4       38.33       33.94      8.79 o 
   4   9   4      128.60      138.50     19.74 o 
   5   9   4       89.85       84.33     22.74 o 
  -5  10   4      334.28      361.37     25.61 o 
  -4  10   4      207.06      213.56     22.85 o 
  -3  10   4        6.23        5.77      4.40 o 
  -2  10   4      301.40      311.22     18.04 o 
  -1  10   4       28.87       19.65     11.16 o 
   0  10   4      113.10      125.76      9.71 o 
   1  10   4      469.19      517.31     28.73 o 
   2  10   4      144.59      129.72     10.83 o 
   3  10   4      514.32      494.20     26.72 o 
   4  10   4        0.55        2.46      6.77 o 
   5  10   4       17.14       18.59     17.51 o 
  -4  11   4       92.74      104.42     18.51 o 
  -3  11   4       11.60        8.69      9.36 o 
  -2  11   4        0.04        2.98      5.63 o 
  -1  11   4      158.92      179.51     11.58 o 
   0  11   4        3.89       10.56      9.41 o 
   1  11   4      520.01      515.06     20.08 o 
   2  11   4      128.82      127.69     13.88 o 
   3  11   4      428.06      411.01     27.75 o 
   4  11   4        1.07        6.89     10.60 o 
  -3  12   4      302.37      334.13     27.06 o 
  -2  12   4      885.72      832.06     40.73 o 
  -1  12   4      114.65      110.41     13.27 o 
   0  12   4        6.50        5.56      4.85 o 
   1  12   4      275.99      286.78     17.51 o 
   2  12   4      166.96      161.83     19.65 o 
  -7   0   5      264.43      253.72     27.29 o 
  -5   0   5        4.76        8.17      5.02 o 
  -3   0   5     7626.18     8277.45     50.16 o 
  -1   0   5     1313.13     1159.87     11.96 o 
   1   0   5    48008.12    52432.41   2166.99 o 
   3   0   5      617.60      680.77     20.97 o 
   5   0   5     2405.73     2377.91    163.09 o 
   7   0   5       30.52       12.96     21.60 o 
  -8   1   5      163.44      147.04     15.39 o 
  -7   1   5      607.19      655.45     35.26 o 
  -6   1   5      347.76      369.88     16.42 o 
  -5   1   5      152.56      137.46      5.70 o 
  -4   1   5     1143.12     1094.25     14.37 o 
  -3   1   5        7.18        6.11      1.97 o 
  -2   1   5      682.33      701.85      9.54 o 
  -1   1   5     5938.88     6161.60    250.89 o 
   0   1   5     5299.44     5698.24     66.85 o 
   1   1   5      136.81      125.69      3.36 o 
   2   1   5     5327.30     5736.38     60.16 o 
   3   1   5       17.13       29.38      5.82 o 
   4   1   5        9.18        8.33      3.10 o 
   5   1   5     1491.50     1402.27     42.01 o 
   6   1   5      531.66      528.79     25.29 o 
   7   1   5      626.78      613.96     51.18 o 
  -8   2   5      585.89      646.67     35.19 o 
  -7   2   5      137.40      143.43     10.88 o 
  -6   2   5      446.47      434.38     20.49 o 
  -5   2   5      585.00      579.98     18.44 o 
  -4   2   5       57.11       54.35      3.43 o 
  -3   2   5      813.28      707.60     16.61 o 
  -2   2   5     1060.46     1047.15     23.04 o 
  -1   2   5     2829.81     2742.84     32.26 o 
   0   2   5     2952.52     3013.80     34.18 o 
   1   2   5      752.87      875.58     14.51 o 
   2   2   5     1598.20     1699.95     21.50 o 
   3   2   5     4581.96     4763.63     31.75 o 
   4   2   5      158.40      142.34      7.47 o 
   5   2   5      733.00      686.91     19.68 o 
   6   2   5        2.39        3.08      3.02 o 
   7   2   5      201.51      185.64     28.00 o 
  -8   3   5      612.91      720.10     56.54 o 
  -7   3   5      292.90      296.37     17.03 o 
  -6   3   5     1385.98     1434.94     48.92 o 
  -5   3   5      720.54      695.19     20.13 o 
  -4   3   5     2811.38     2743.26     37.70 o 
  -3   3   5      502.10      441.06     11.84 o 
  -2   3   5      444.65      374.97      7.33 o 
  -1   3   5     1652.49     1755.69     34.45 o 
   0   3   5     1497.33     1512.78     16.60 o 
   1   3   5     1589.84     1649.07     10.78 o 
   2   3   5       36.86       59.24      2.57 o 
   3   3   5     2256.98     2265.04     26.87 o 
   4   3   5       54.09       41.36      4.43 o 
   5   3   5      165.57      154.96     11.95 o 
   6   3   5      575.96      603.99     30.53 o 
   7   3   5       80.20       60.12     43.36 o 
   8   3   5       86.80       80.49     71.36 o 
  -8   4   5       14.08       21.16     37.02 o 
  -7   4   5      163.05      148.48     14.89 o 
  -6   4   5        4.01        3.81      3.47 o 
  -5   4   5     1522.39     1457.74     35.04 o 
  -4   4   5      323.90      302.63     12.25 o 
  -3   4   5      186.35      204.40      9.52 o 
  -2   4   5     2765.31     2760.00     38.06 o 
  -1   4   5      437.11      510.03     10.62 o 
   0   4   5     1106.57     1099.07     20.52 o 
   1   4   5     1396.11     1255.24     43.75 o 
   2   4   5      116.95      147.66      6.24 o 
   3   4   5        0.21        0.71      0.85 o 
   4   4   5     1453.91     1426.99     22.32 o 
   5   4   5       14.29       14.54      8.98 o 
   6   4   5       13.25       16.59     10.96 o 
   7   4   5      466.94      442.25     33.48 o 
  -7   5   5      300.01      320.34     21.98 o 
  -6   5   5      104.06      111.85     11.36 o 
  -5   5   5       49.80       45.32      8.03 o 
  -4   5   5      275.17      283.85     15.44 o 
  -3   5   5     1325.86     1293.03     18.16 o 
  -2   5   5     1428.38     1413.94     39.57 o 
  -1   5   5      750.89      806.54     12.85 o 
   0   5   5     2402.19     2470.44     29.10 o 
   1   5   5      271.99      275.98     17.19 o 
   2   5   5       80.18       79.76      6.29 o 
   3   5   5     2923.76     2838.05     51.48 o 
   4   5   5       20.42       21.43     10.44 o 
   5   5   5      125.06      105.32     20.13 o 
   6   5   5      114.66       77.33     18.67 o 
   7   5   5       37.48       35.75     22.37 o 
  -7   6   5      529.46      541.27     28.96 o 
  -6   6   5       66.28       64.38      8.71 o 
  -5   6   5     2417.00     2448.60     43.31 o 
  -4   6   5       25.32       33.86     12.30 o 
  -3   6   5     1792.76     1757.13     33.28 o 
  -2   6   5       77.13       84.26      5.23 o 
  -1   6   5      861.66      702.47     45.31 o 
   0   6   5      312.51      291.63     10.78 o 
   1   6   5      870.53      803.23     18.32 o 
   2   6   5      380.53      391.66     11.38 o 
   3   6   5      133.01      122.80      9.69 o 
   4   6   5      133.17      113.24      9.15 o 
   5   6   5      626.00      692.86     36.45 o 
   6   6   5       76.06       48.68     37.31 o 
   7   6   5      376.24      420.57     35.29 o 
  -7   7   5        1.25        3.46      6.83 o 
  -6   7   5        8.78        6.38     10.55 o 
  -5   7   5        4.08        3.22      4.41 o 
  -4   7   5      253.20      255.81     16.22 o 
  -3   7   5        8.63        9.36      5.14 o 
  -2   7   5      557.64      491.42     11.86 o 
  -1   7   5      801.35      834.18     18.03 o 
   0   7   5     1103.22     1124.48     21.28 o 
   1   7   5      801.40      765.27     19.08 o 
   2   7   5     2744.29     2735.50     48.95 o 
   3   7   5      833.08      763.14     51.85 o 
   4   7   5     3517.49     3590.12    128.83 o 
   5   7   5       78.95       65.57     38.16 o 
   6   7   5       16.61       13.09     20.43 o 
  -6   8   5      856.31      861.23     39.93 o 
  -5   8   5       24.41       19.78     12.94 o 
  -4   8   5      457.58      466.22     22.30 o 
  -3   8   5      277.61      276.21     16.84 o 
  -2   8   5      183.40      198.74      9.41 o 
  -1   8   5      264.29      251.11     12.43 o 
   0   8   5      434.37      426.50     17.43 o 
   1   8   5       43.22       46.10     14.95 o 
   2   8   5      322.63      319.91     18.10 o 
   3   8   5       20.79       25.89      7.60 o 
   4   8   5       85.72      110.04     21.47 o 
   5   8   5       71.30       80.08     15.76 o 
   6   8   5       63.60       73.60     22.39 o 
  -6   9   5        0.02       15.04      9.49 o 
  -5   9   5      102.28       87.21     47.31 o 
  -4   9   5      649.90      683.46     26.16 o 
  -3   9   5       50.42       43.36     22.82 o 
  -2   9   5       72.36       69.18     13.16 o 
  -1   9   5      122.43      109.21      9.59 o 
   0   9   5      265.53      242.01     10.54 o 
   1   9   5      292.85      276.23     11.69 o 
   2   9   5      653.51      684.48     24.62 o 
   3   9   5       80.60       74.93     10.57 o 
   4   9   5       17.52       17.86     19.27 o 
   5   9   5       26.89       21.67     17.59 o 
  -5  10   5      168.06      192.02     22.56 o 
  -4  10   5       72.57       82.56     17.08 o 
  -3  10   5        2.25        5.23      4.85 o 
  -2  10   5       45.85       46.24     16.05 o 
  -1  10   5      893.57      906.25     27.26 o 
   0  10   5      720.08      763.19     23.70 o 
   1  10   5      324.71      366.34     21.46 o 
   2  10   5      195.32      181.82     12.53 o 
   3  10   5        7.40       26.05     16.01 o 
   4  10   5        3.49        7.12      6.95 o 
   5  10   5       43.96       51.79     18.24 o 
  -4  11   5       35.45       25.35     21.98 o 
  -3  11   5        7.86        9.96      6.38 o 
  -2  11   5        7.60        3.22      4.79 o 
  -1  11   5      221.12      217.22     12.86 o 
   0  11   5      272.03      253.99     13.29 o 
   1  11   5       19.44       20.92     17.53 o 
   2  11   5      313.14      332.52     20.56 o 
   3  11   5       37.60       39.83     27.71 o 
   4  11   5      154.58      164.83     18.08 o 
  -2  12   5       33.92       26.28     22.25 o 
  -1  12   5      138.92      130.81     14.11 o 
   0  12   5       64.99       60.98      9.01 o 
   1  12   5      377.55      403.05     19.09 o 
   2  12   5       72.71       50.38     14.49 o 
  -8   0   6      595.19      558.08     41.83 o 
  -6   0   6      174.33      180.89     23.73 o 
  -4   0   6       10.57        5.42      2.65 o 
  -2   0   6     6777.69     8098.71    227.68 o 
   0   0   6    28796.97    31479.29   1601.50 o 
   2   0   6      331.90      312.17     16.13 o 
   4   0   6        0.16        1.75      2.48 o 
   6   0   6       51.17       67.26     15.37 o 
  -8   1   6      285.91      319.16     25.58 o 
  -7   1   6       33.40       19.15     19.51 o 
  -6   1   6        2.39        2.50      3.32 o 
  -5   1   6      164.93      156.76      7.17 o 
  -4   1   6       27.75       19.19      2.53 o 
  -3   1   6      373.18      383.69      7.01 o 
  -2   1   6     2662.56     2742.99     30.06 o 
  -1   1   6     1608.33     1579.18     22.49 o 
   0   1   6     1190.71     1227.83     15.12 o 
   1   1   6     2177.59     2236.90     35.70 o 
   2   1   6     1586.81     1745.70     13.90 o 
   3   1   6     1856.26     2038.81     28.21 o 
   4   1   6      456.06      445.21     12.85 o 
   5   1   6       15.79       19.80     10.23 o 
   6   1   6       30.39       28.59      7.29 o 
   7   1   6       43.02       28.00     43.31 o 
  -8   2   6        0.49        1.37      4.86 o 
  -7   2   6      145.48      165.46     15.37 o 
  -6   2   6      283.93      290.55     11.98 o 
  -5   2   6      279.76      263.99     13.58 o 
  -4   2   6      303.83      277.30     10.06 o 
  -3   2   6      736.87      707.22     14.17 o 
  -2   2   6       20.84       17.44      1.53 o 
  -1   2   6     3011.13     3165.55     65.38 o 
   0   2   6     3208.11     3231.15     40.33 o 
   1   2   6        9.80       15.36      6.04 o 
   2   2   6        0.90        6.76      1.03 o 
   3   2   6        0.32        1.67      1.17 o 
   4   2   6      476.27      454.10     12.08 o 
   5   2   6        1.92        1.69      1.57 o 
   6   2   6      366.35      336.80     17.30 o 
   7   2   6        0.46        3.83      9.62 o 
  -8   3   6      806.38      802.91     46.94 o 
  -7   3   6       19.48       12.79     10.43 o 
  -6   3   6       86.69      102.11     11.29 o 
  -5   3   6        7.90        5.86      2.56 o 
  -4   3   6      397.80      355.47     13.24 o 
  -3   3   6      221.52      181.79     10.30 o 
  -2   3   6     1802.57     1659.89     21.87 o 
  -1   3   6      285.95      294.95      7.04 o 
   0   3   6      205.79      198.44      7.38 o 
   1   3   6        1.41        1.21      0.84 o 
   2   3   6      385.12      428.13     13.00 o 
   3   3   6     1377.01     1461.16     15.23 o 
   4   3   6      506.78      478.43     20.35 o 
   5   3   6       52.55       66.16     11.23 o 
   6   3   6      242.14      237.58     25.44 o 
   7   3   6       42.46       33.00     30.99 o 
  -8   4   6        0.01        3.34      8.53 o 
  -7   4   6       21.95       23.32     14.72 o 
  -6   4   6       34.35       22.19      9.43 o 
  -5   4   6        1.04        7.34      4.82 o 
  -4   4   6       39.12       42.26     10.75 o 
  -3   4   6        1.07        2.65      2.55 o 
  -2   4   6        4.47        2.29      1.24 o 
  -1   4   6       96.90      122.22      6.42 o 
   0   4   6     1745.78     1742.12     19.21 o 
   1   4   6       88.24       91.47      4.52 o 
   2   4   6      837.22      745.22     50.87 o 
   3   4   6       63.78       53.70      6.67 o 
   4   4   6      301.18      318.74     16.48 o 
   5   4   6      739.08      716.61     29.09 o 
   6   4   6       37.93       54.40     38.00 o 
   7   4   6        0.40        3.34      5.54 o 
  -7   5   6      459.36      458.07     25.23 o 
  -6   5   6      178.25      182.55     13.34 o 
  -5   5   6        4.69        4.71      3.96 o 
  -4   5   6       24.07       27.52     10.33 o 
  -3   5   6        5.10        5.66      3.27 o 
  -2   5   6      710.67      722.81     12.40 o 
  -1   5   6      531.90      510.16     11.96 o 
   0   5   6     1743.46     1742.16     27.79 o 
   1   5   6     1037.85     1110.59     17.24 o 
   2   5   6     2173.23     2309.95     57.29 o 
   3   5   6       82.06       80.03     16.51 o 
   4   5   6        1.10        3.59      4.59 o 
   5   5   6      137.32      123.36     20.30 o 
   6   5   6       72.13       58.75     19.10 o 
   7   5   6       64.95       60.66     21.70 o 
  -7   6   6      167.15      180.06     16.76 o 
  -6   6   6        6.78        8.06      6.08 o 
  -5   6   6       14.03       17.20      9.38 o 
  -4   6   6     1058.73     1043.50     30.57 o 
  -3   6   6       31.39       29.66      4.54 o 
  -2   6   6        8.46       13.22      5.05 o 
  -1   6   6     1122.37     1151.61     18.84 o 
   0   6   6      528.23      526.22     13.20 o 
   1   6   6      560.09      530.21     14.08 o 
   2   6   6     2186.82     2109.13     62.86 o 
   3   6   6      237.00      251.89     13.67 o 
   4   6   6      314.26      317.85     16.96 o 
   5   6   6        1.18        3.92      5.76 o 
   6   6   6       11.26        9.20      7.96 o 
   7   6   6      460.54      462.09     39.92 o 
  -7   7   6      330.46      318.22     25.87 o 
  -6   7   6      172.10      198.96     18.11 o 
  -5   7   6       89.79       78.51      8.82 o 
  -4   7   6      367.69      371.11     18.53 o 
  -3   7   6      217.62      205.21     12.33 o 
  -2   7   6        0.13        2.83      2.49 o 
  -1   7   6     1978.44     1948.39     30.09 o 
   0   7   6       60.61       62.02     11.21 o 
   1   7   6     1736.14     1788.67     43.09 o 
   2   7   6     1473.59     1488.81     34.29 o 
   3   7   6      554.48      517.71     18.99 o 
   4   7   6       48.12       43.77     24.88 o 
   5   7   6      290.61      292.08     31.51 o 
   6   7   6      131.17      101.16     69.13 o 
  -6   8   6      463.90      481.30     42.06 o 
  -5   8   6      266.80      277.99     15.36 o 
  -4   8   6      402.89      405.69     23.64 o 
  -3   8   6      610.59      591.53     25.45 o 
  -2   8   6      941.14      976.51     25.62 o 
  -1   8   6      479.71      465.17     14.66 o 
   0   8   6     1302.48     1326.82     25.03 o 
   1   8   6      309.90      323.21     14.00 o 
   2   8   6      134.13      137.81     11.29 o 
   3   8   6      621.45      604.45     24.65 o 
   4   8   6      325.96      332.94     29.29 o 
   5   8   6       31.28       29.31     24.91 o 
   6   8   6        2.18        6.64      9.72 o 
  -6   9   6      250.13      262.75     29.46 o 
  -5   9   6      358.21      406.61     32.01 o 
  -4   9   6      109.05      112.59     11.60 o 
  -3   9   6       56.01       51.33     15.98 o 
  -2   9   6      523.26      518.96     17.90 o 
  -1   9   6       60.10       56.17      6.89 o 
   0   9   6       44.01       43.55      9.04 o 
   1   9   6      546.36      548.79     23.39 o 
   2   9   6      371.93      405.58     19.78 o 
   3   9   6       39.94       49.08     10.41 o 
   4   9   6      131.62      136.50     21.01 o 
   5   9   6        0.00        1.43      7.04 o 
  -5  10   6       46.12       40.21     34.93 o 
  -4  10   6        6.74        6.15     10.88 o 
  -3  10   6      420.07      443.71     19.53 o 
  -2  10   6       19.52       20.50     12.69 o 
  -1  10   6       20.97       20.50     10.20 o 
   0  10   6      162.28      134.55      9.27 o 
   1  10   6        0.65        2.77      3.87 o 
   2  10   6        7.65        8.10      5.11 o 
   3  10   6     1292.20     1458.52     48.02 o 
   4  10   6       83.00      105.46     14.97 o 
  -4  11   6        0.83        3.43      5.82 o 
  -3  11   6        0.50        3.65      4.94 o 
  -2  11   6      109.74      101.85     10.67 o 
  -1  11   6      323.81      302.72     14.89 o 
   0  11   6       46.69       31.92     28.44 o 
   1  11   6     1197.29     1205.88     51.64 o 
   2  11   6       79.37       99.29     14.63 o 
   3  11   6      326.75      359.65     25.78 o 
  -2  12   6        0.51        5.05      6.50 o 
  -1  12   6       98.32       98.94     14.38 o 
   0  12   6      125.94      112.74     11.59 o 
   1  12   6      119.05      111.43     10.41 o 
   2  12   6       73.09       89.49     14.39 o 
  -7   0   7      858.91     1075.69     68.95 o 
  -5   0   7       85.39       82.09      6.51 o 
  -3   0   7      867.76      899.48     15.24 o 
  -1   0   7     2896.13     2862.67     28.04 o 
   1   0   7     8706.95     9651.09    309.52 o 
   3   0   7     4488.09     4642.53     56.63 o 
   5   0   7     1556.76     1610.15     45.52 o 
  -8   1   7      397.63      450.26     29.58 o 
  -7   1   7       14.24       14.30     11.20 o 
  -6   1   7      494.55      497.06     23.37 o 
  -5   1   7     5920.94     5930.42     96.03 o 
  -4   1   7        1.83        3.29      1.75 o 
  -3   1   7     2529.84     2763.46     23.87 o 
  -2   1   7     5766.41     6062.61     82.67 o 
  -1   1   7     1121.28     1157.56     18.62 o 
   0   1   7      853.93      936.20     13.81 o 
   1   1   7     2095.47     1953.66     40.43 o 
   2   1   7     1674.71     1672.72     15.80 o 
   3   1   7      103.13      108.90      7.53 o 
   4   1   7     1240.61     1192.54     24.23 o 
   5   1   7      529.28      505.15     22.75 o 
   6   1   7       45.91       36.94     32.69 o 
  -8   2   7       39.08       39.26     10.99 o 
  -7   2   7     1046.24     1127.51     46.10 o 
  -6   2   7      513.93      519.68     21.70 o 
  -5   2   7      262.73      244.79     12.93 o 
  -4   2   7     1937.17     1899.68     44.97 o 
  -3   2   7      266.20      273.78     10.09 o 
  -2   2   7     2990.06     3299.26     35.13 o 
  -1   2   7     6529.86     7034.09    173.05 o 
   0   2   7     2848.12     2681.57     17.59 o 
   1   2   7     3921.57     4313.40    130.37 o 
   2   2   7     3751.28     4047.90     23.15 o 
   3   2   7      435.69      407.33      9.54 o 
   4   2   7      830.62      794.73     23.74 o 
   5   2   7      608.61      594.46     18.94 o 
   6   2   7     1893.84     1812.46    100.18 o 
   7   2   7      198.65      204.34     33.52 o 
  -8   3   7       23.27       17.51     19.82 o 
  -7   3   7        1.20        1.16      3.15 o 
  -6   3   7      324.48      360.53     14.79 o 
  -5   3   7       61.02       55.63      7.73 o 
  -4   3   7     1014.70      988.82     20.93 o 
  -3   3   7     1534.52     1588.08     22.01 o 
  -2   3   7      811.74      738.26      9.33 o 
  -1   3   7     1951.77     2048.21     17.64 o 
   0   3   7      290.86      241.43      7.28 o 
   1   3   7       82.16       88.56      4.34 o 
   2   3   7     1237.82     1240.46     21.02 o 
   3   3   7      936.81      900.26     14.63 o 
   4   3   7     3290.42     3287.97     37.78 o 
   5   3   7     1023.14     1040.32     34.74 o 
   6   3   7      198.82      211.82     14.85 o 
   7   3   7       36.85       28.05     43.42 o 
  -8   4   7      134.29      129.05     24.11 o 
  -7   4   7      322.83      332.39     21.18 o 
  -6   4   7      655.72      723.02     26.67 o 
  -5   4   7      752.18      778.65     23.70 o 
  -4   4   7     1206.19     1196.62     26.60 o 
  -3   4   7     2557.56     2512.98     36.85 o 
  -2   4   7      216.97      181.04      7.02 o 
  -1   4   7       58.83       44.24      3.99 o 
   0   4   7     3917.53     3883.20     34.24 o 
   1   4   7      843.02      875.26     21.12 o 
   2   4   7      437.78      399.80     14.69 o 
   3   4   7     1495.36     1599.78     37.21 o 
   4   4   7       44.15       36.56      8.35 o 
   5   4   7       55.74       53.29     11.22 o 
   6   4   7     1446.54     1514.65     72.59 o 
   7   4   7       42.34       30.62     32.93 o 
  -7   5   7       15.56        9.39      7.86 o 
  -6   5   7      331.71      326.67     17.90 o 
  -5   5   7       53.21       87.84     10.60 o 
  -4   5   7      263.62      262.33     14.69 o 
  -3   5   7     1093.12     1029.29     28.21 o 
  -2   5   7       14.21       13.43      4.80 o 
  -1   5   7      839.41      829.03     17.44 o 
   0   5   7       49.18       48.79      5.32 o 
   1   5   7     4013.37     4040.91    189.52 o 
   2   5   7      668.32      628.35     23.45 o 
   3   5   7     1253.86     1198.13     44.97 o 
   4   5   7       18.48       20.14     10.23 o 
   5   5   7     2380.40     2354.71     59.64 o 
   6   5   7      170.84      165.52     18.73 o 
   7   5   7       78.20       90.09     21.49 o 
  -7   6   7       27.78       26.29     17.85 o 
  -6   6   7      118.31       98.90      9.89 o 
  -5   6   7      404.74      417.59     16.76 o 
  -4   6   7     1531.15     1484.05     42.93 o 
  -3   6   7     4591.92     4661.24    101.59 o 
  -2   6   7     1412.88     1497.99     20.42 o 
  -1   6   7      370.13      352.05     12.15 o 
   0   6   7      263.78      293.53     10.87 o 
   1   6   7       17.39       21.45      7.51 o 
   2   6   7      530.10      566.77     12.51 o 
   3   6   7     2058.17     1909.33     52.10 o 
   4   6   7       47.38       53.69     11.25 o 
   5   6   7        1.72        3.65      6.59 o 
   6   6   7        0.49        5.17      9.10 o 
   7   6   7      185.26      134.45     27.49 o 
  -7   7   7        0.00        3.77      5.88 o 
  -6   7   7      467.80      435.79     34.01 o 
  -5   7   7      657.09      673.77     26.63 o 
  -4   7   7       30.23       29.95     14.26 o 
  -3   7   7      342.19      340.18     16.14 o 
  -2   7   7     2362.94     2347.84     29.36 o 
  -1   7   7      888.77      856.96     19.52 o 
   0   7   7       28.30       26.01      9.98 o 
   1   7   7      518.56      509.08     14.51 o 
   2   7   7        2.58        5.78      3.77 o 
   3   7   7       11.16       13.55      6.20 o 
   4   7   7      259.17      255.85     13.38 o 
   5   7   7      599.36      645.27     79.40 o 
   6   7   7      454.08      427.27     32.96 o 
  -6   8   7       95.10      115.53     16.55 o 
  -5   8   7       68.98       68.78     10.37 o 
  -4   8   7     1453.03     1447.80     49.11 o 
  -3   8   7       88.64      102.53     10.68 o 
  -2   8   7      887.20      874.44     26.35 o 
  -1   8   7      147.82      150.56      8.28 o 
   0   8   7      363.34      373.48     13.01 o 
   1   8   7       15.62       19.40      9.79 o 
   2   8   7     1980.83     1988.60     44.93 o 
   3   8   7       66.32       62.78      8.59 o 
   4   8   7      178.47      170.52     20.62 o 
   5   8   7      181.57      160.25     20.57 o 
   6   8   7      369.69      390.54     44.14 o 
  -5   9   7        8.89        9.00      7.71 o 
  -4   9   7       50.47       46.34     12.94 o 
  -3   9   7       93.00       82.95     10.37 o 
  -2   9   7     1025.88      998.71     25.29 o 
  -1   9   7        0.27        2.35      2.36 o 
   0   9   7      145.20      141.99      8.59 o 
   1   9   7     1016.12      951.63     33.42 o 
   2   9   7      273.36      274.73     14.86 o 
   3   9   7       46.22       48.00     14.74 o 
   4   9   7      646.97      738.41     61.21 o 
   5   9   7       40.03       27.49     28.80 o 
  -5  10   7       42.48       25.05     21.69 o 
  -4  10   7      626.16      665.29     34.01 o 
  -3  10   7        9.35        9.72      7.87 o 
  -2  10   7      471.78      468.04     22.99 o 
  -1  10   7      132.90      140.34     11.17 o 
   0  10   7        8.79       12.17      6.93 o 
   1  10   7       23.34       21.02     10.66 o 
   2  10   7      117.89      129.08     10.37 o 
   3  10   7       60.57       50.39     22.13 o 
   4  10   7      194.11      187.10     20.25 o 
  -4  11   7      145.76      139.29     23.67 o 
  -3  11   7       40.00       28.03     24.17 o 
  -2  11   7       73.53       84.93     11.51 o 
  -1  11   7       64.47       67.41     10.94 o 
   0  11   7      135.01      135.77     10.86 o 
   1  11   7      402.31      388.07     19.83 o 
   2  11   7       58.40       68.16     17.90 o 
   3  11   7        8.81       22.14     22.41 o 
  -2  12   7      478.28      498.35     30.71 o 
  -1  12   7       78.55       75.31     17.51 o 
   0  12   7      282.75      268.12     16.96 o 
   1  12   7        7.55        5.64      5.62 o 
   2  12   7        3.67        3.47      5.57 o 
  -8   0   8       84.75       79.62     18.65 o 
  -6   0   8       54.48       50.63     40.19 o 
  -4   0   8       53.31       52.84      4.69 o 
  -2   0   8     1221.29     1254.73     20.03 o 
   0   0   8     5128.25     5966.87    344.82 o 
   2   0   8     1020.32     1031.32     40.33 o 
   4   0   8     1822.04     1798.61     43.45 o 
   6   0   8       19.87       21.63     16.98 o 
  -8   1   8       27.13       17.62     23.15 o 
  -7   1   8      120.93      135.34     14.24 o 
  -6   1   8      647.78      669.36     28.52 o 
  -5   1   8      815.89      832.99     18.67 o 
  -4   1   8     3237.61     3277.53     41.62 o 
  -3   1   8        0.10        1.05      1.09 o 
  -2   1   8        0.42        0.85      1.23 o 
  -1   1   8       25.69       34.80      2.77 o 
   0   1   8       45.99       64.30      3.68 o 
   1   1   8     1327.29     1377.01     27.36 o 
   2   1   8      118.15       99.28      4.80 o 
   3   1   8        3.97        2.22      1.52 o 
   4   1   8     1924.11     1970.63     42.61 o 
   5   1   8      234.63      216.64     12.41 o 
   6   1   8       58.16       61.42     13.86 o 
  -8   2   8       43.27       22.42     22.65 o 
  -7   2   8       81.07       82.77     16.45 o 
  -6   2   8       42.06       42.79     12.46 o 
  -5   2   8      274.29      250.95     13.20 o 
  -4   2   8        0.40        4.07      1.54 o 
  -3   2   8      460.71      406.79      7.58 o 
  -2   2   8      885.06      911.26     12.85 o 
  -1   2   8       16.06       19.14      2.75 o 
   0   2   8      569.10      635.47     11.12 o 
   1   2   8      482.16      494.73      6.64 o 
   2   2   8      180.81      135.30      4.66 o 
   3   2   8       11.98        9.83      3.18 o 
   4   2   8      370.81      340.10     10.41 o 
   5   2   8      941.48      811.74    115.08 o 
   6   2   8       61.18       39.79     30.97 o 
   7   2   8       41.77       28.11     51.46 o 
  -8   3   8       88.17       90.99     21.61 o 
  -7   3   8       43.44       32.84      9.32 o 
  -6   3   8      723.38      738.13     27.39 o 
  -5   3   8     1380.63     1241.83     34.99 o 
  -4   3   8      426.86      403.91     16.47 o 
  -3   3   8      194.63      221.73     11.60 o 
  -2   3   8       62.77       84.41      3.78 o 
  -1   3   8     1131.91     1266.13     21.49 o 
   0   3   8     2063.90     2088.36     21.45 o 
   1   3   8       54.14       40.12      2.62 o 
   2   3   8     1262.73     1237.90     22.15 o 
   3   3   8      873.67      852.12     26.26 o 
   4   3   8      651.69      637.63     20.47 o 
   5   3   8        9.65       10.67      6.06 o 
   6   3   8      294.32      288.83     20.95 o 
   7   3   8      181.18      219.05     34.89 o 
  -8   4   8        1.40        1.20      4.65 o 
  -7   4   8       16.25       10.96      9.10 o 
  -6   4   8       26.59       21.46     10.79 o 
  -5   4   8        1.39        4.16      3.47 o 
  -4   4   8        3.71        5.98      3.39 o 
  -3   4   8       22.56       14.27      2.89 o 
  -2   4   8      920.81      986.00     11.87 o 
  -1   4   8       16.02       13.64      6.20 o 
   0   4   8       26.57       30.61      5.53 o 
   1   4   8      750.20      711.33     19.00 o 
   2   4   8     1190.47     1189.97     23.07 o 
   3   4   8       96.95       98.95     11.10 o 
   4   4   8        2.91        9.31      5.85 o 
   5   4   8       76.13       71.06     12.76 o 
   6   4   8        6.69       11.88     10.56 o 
   7   4   8      114.92      118.53     23.75 o 
  -7   5   8      393.73      392.81     22.39 o 
  -6   5   8     1450.30     1399.68     44.61 o 
  -5   5   8        5.87        6.30      3.72 o 
  -4   5   8       15.71       16.70      7.67 o 
  -3   5   8       30.26       22.29      9.31 o 
  -2   5   8     1357.27     1338.31     21.76 o 
  -1   5   8      890.72      808.19     46.98 o 
   0   5   8     1818.46     1876.79     96.52 o 
   1   5   8     1324.86     1344.24     46.20 o 
   2   5   8      319.50      313.59     14.26 o 
   3   5   8       16.12       24.55     13.76 o 
   4   5   8        0.62        1.67      3.91 o 
   5   5   8       48.30       41.48     22.18 o 
   6   5   8      304.48      286.51     25.83 o 
   7   5   8      254.82      279.39     25.71 o 
  -7   6   8        0.17        1.84      3.30 o 
  -6   6   8      161.04      149.77     11.77 o 
  -5   6   8      168.73      148.18     11.55 o 
  -4   6   8      336.57      293.73     18.97 o 
  -3   6   8        1.15        9.64      5.75 o 
  -2   6   8     1085.10     1050.41     22.24 o 
  -1   6   8     1804.59     1893.55     27.19 o 
   0   6   8      903.06      914.04     19.29 o 
   1   6   8     1003.24     1015.02     18.65 o 
   2   6   8      421.79      409.61     18.18 o 
   3   6   8      279.48      282.61     22.14 o 
   4   6   8        1.28        2.43      3.79 o 
   5   6   8        1.33        4.48      6.23 o 
   6   6   8      604.79      627.36     43.62 o 
   7   6   8        0.98        0.33     10.39 o 
  -7   7   8      635.71      595.85     37.18 o 
  -6   7   8       13.42       11.24      8.98 o 
  -5   7   8      361.92      343.44     19.44 o 
  -4   7   8      130.16      126.21     10.20 o 
  -3   7   8      343.74      312.80     15.23 o 
  -2   7   8      500.81      519.01     23.17 o 
  -1   7   8      699.15      724.70     16.48 o 
   0   7   8        9.82       10.32      4.73 o 
   1   7   8      316.20      295.74     13.47 o 
   2   7   8      174.37      163.33     10.54 o 
   3   7   8      133.57      132.93      9.96 o 
   4   7   8      506.69      505.36     21.20 o 
   5   7   8      664.87      664.73     46.67 o 
   6   7   8        0.46        2.72     10.44 o 
  -6   8   8        1.05        3.34      5.23 o 
  -5   8   8      288.99      286.66     15.70 o 
  -4   8   8       75.28       82.52     12.84 o 
  -3   8   8      241.70      232.75     14.06 o 
  -2   8   8       18.26       18.82     12.52 o 
  -1   8   8        1.11        5.49      3.82 o 
   0   8   8       83.56       79.49      8.52 o 
   1   8   8     2104.54     2005.16     49.22 o 
   2   8   8        0.18        3.24      5.89 o 
   3   8   8      331.78      320.29     14.82 o 
   4   8   8      310.51      309.31     28.07 o 
   5   8   8       60.82       51.87     34.01 o 
   6   8   8       24.92       20.09     34.70 o 
  -5   9   8        0.80        3.25      7.66 o 
  -4   9   8       27.51       28.09     16.48 o 
  -3   9   8      517.15      540.31     24.78 o 
  -2   9   8      651.90      657.02     24.17 o 
  -1   9   8      184.77      203.78     10.24 o 
   0   9   8      519.98      553.81     19.40 o 
   1   9   8      102.45       96.97      8.31 o 
   2   9   8      243.33      235.83     14.60 o 
   3   9   8      171.17      176.18     11.50 o 
   4   9   8      171.68      177.71     34.91 o 
   5   9   8       89.53       93.02     16.32 o 
  -5  10   8      122.79      121.78     15.89 o 
  -4  10   8       52.95       40.34     16.82 o 
  -3  10   8       13.66        9.45      6.18 o 
  -2  10   8      624.27      659.88     32.58 o 
  -1  10   8      823.86      818.40     28.28 o 
   0  10   8       63.00       63.38     11.70 o 
   1  10   8       12.05       13.66      8.80 o 
   2  10   8      227.89      209.05     11.99 o 
   3  10   8        2.76        1.89      3.28 o 
   4  10   8       15.77       21.81     21.79 o 
  -4  11   8       13.24       16.83     13.88 o 
  -3  11   8      797.30      869.85     35.23 o 
  -2  11   8        0.45        2.03      4.28 o 
  -1  11   8       11.78       13.10      8.73 o 
   0  11   8        4.34        7.04      6.06 o 
   1  11   8       16.03       11.94      7.16 o 
   2  11   8        3.16        2.71      4.39 o 
   3  11   8      526.90      581.95     31.72 o 
  -2  12   8      317.39      323.84     26.75 o 
  -1  12   8      299.71      279.89     20.81 o 
   0  12   8       92.63      124.38     17.86 o 
   1  12   8      185.07      178.80     11.95 o 
   2  12   8      179.56      196.77     17.19 o 
  -7   0   9      112.06      124.73     19.03 o 
  -5   0   9      953.53      926.40     71.13 o 
  -3   0   9     3234.08     3662.73     44.94 o 
  -1   0   9      827.97      934.05     17.92 o 
   1   0   9    31714.68    34097.36   1229.84 o 
   3   0   9       27.48       29.89      6.53 o 
   5   0   9       83.29       88.06     11.03 o 
  -8   1   9      396.03      415.73     26.06 o 
  -7   1   9      843.45      920.94     41.51 o 
  -6   1   9        0.02        0.95      3.38 o 
  -5   1   9        9.57       15.88      3.29 o 
  -4   1   9       53.90       42.42      4.88 o 
  -3   1   9     2000.46     1991.04     15.79 o 
  -2   1   9       79.00       63.30      4.08 o 
  -1   1   9     2182.96     2232.54     26.65 o 
   0   1   9      348.14      381.71     12.90 o 
   1   1   9      271.79      233.73      7.92 o 
   2   1   9       85.30       63.87      5.22 o 
   3   1   9     1421.25     1448.20     38.34 o 
   4   1   9      220.21      196.28     11.33 o 
   5   1   9      534.55      514.81     19.03 o 
   6   1   9      948.90      882.30     39.68 o 
   7   1   9       49.93       24.66     42.98 o 
  -8   2   9      159.83      156.16     16.05 o 
  -7   2   9      374.62      365.04     24.56 o 
  -6   2   9     1161.02     1322.40     30.87 o 
  -5   2   9      950.97      963.45     21.93 o 
  -4   2   9       40.81       33.54      2.88 o 
  -3   2   9     1215.04     1215.73     28.56 o 
  -2   2   9     8904.91     9957.82    265.41 o 
  -1   2   9     1297.71     1433.02     34.70 o 
   0   2   9     2618.85     2646.47     83.82 o 
   1   2   9     2276.39     2226.29     54.56 o 
   2   2   9     3731.61     3771.16    100.19 o 
   3   2   9      161.64      159.92      4.77 o 
   4   2   9      281.19      246.58     10.87 o 
   5   2   9        0.13        1.00      4.11 o 
   6   2   9       66.63       69.40     11.91 o 
  -8   3   9      191.45      165.75     18.36 o 
  -7   3   9       17.01       12.58     11.41 o 
  -6   3   9      358.51      339.28     14.19 o 
  -5   3   9        2.33        7.40      4.04 o 
  -4   3   9     4403.95     4462.93     75.61 o 
  -3   3   9      246.23      237.27      6.89 o 
  -2   3   9      289.88      325.20      9.06 o 
  -1   3   9      776.45      813.65     16.83 o 
   0   3   9     5119.88     5534.24     86.56 o 
   1   3   9        4.30        3.99      0.83 o 
   2   3   9     3705.84     3770.92     45.38 o 
   3   3   9       77.79       77.20      8.96 o 
   4   3   9       35.59       50.42     19.12 o 
   5   3   9       59.66       49.77     27.44 o 
   6   3   9      380.80      412.58     29.62 o 
   7   3   9      235.04      249.29     34.89 o 
  -7   4   9        4.79        8.68      5.72 o 
  -6   4   9      889.40      863.13     32.42 o 
  -5   4   9        0.13        3.32      4.27 o 
  -4   4   9      158.45      145.27     10.65 o 
  -3   4   9     2106.15     1946.45     63.14 o 
  -2   4   9       38.03       31.80     12.18 o 
  -1   4   9     1012.72      986.86     14.64 o 
   0   4   9      507.63      435.36     10.92 o 
   1   4   9        0.23        2.49      1.23 o 
   2   4   9     2738.68     2991.92     63.77 o 
   3   4   9     1298.56     1210.52     35.81 o 
   4   4   9      595.07      590.85     24.35 o 
   5   4   9      478.78      478.34     26.43 o 
   6   4   9       56.10       49.59     30.84 o 
   7   4   9      207.37      221.24     32.81 o 
  -7   5   9      513.32      524.03     32.54 o 
  -6   5   9       16.33       18.65     12.21 o 
  -5   5   9      867.40      881.63     31.96 o 
  -4   5   9       76.51       73.54      8.16 o 
  -3   5   9      557.22      551.49     17.72 o 
  -2   5   9      199.72      208.00      8.41 o 
  -1   5   9     4735.89     4763.20     80.34 o 
   0   5   9      516.36      523.19     14.61 o 
   1   5   9     1853.58     1746.66     76.03 o 
   2   5   9        0.15        4.15      4.70 o 
   3   5   9     1277.52     1347.67     47.24 o 
   4   5   9      258.54      251.34     15.98 o 
   5   5   9      797.59      816.58     40.95 o 
   6   5   9        3.72        4.16     10.55 o 
   7   5   9       67.13       50.83     44.36 o 
  -7   6   9      143.87      140.33     11.19 o 
  -6   6   9       23.66       25.26     15.14 o 
  -5   6   9      592.95      558.79     23.57 o 
  -4   6   9      291.69      268.04     13.41 o 
  -3   6   9     2329.13     2355.38     95.31 o 
  -2   6   9       11.28       10.26      4.06 o 
  -1   6   9     1253.99     1309.14     35.23 o 
   0   6   9       87.15       83.79      6.37 o 
   1   6   9      358.69      334.28     10.54 o 
   2   6   9      877.38      854.46     30.16 o 
   3   6   9     1762.68     1644.11    110.17 o 
   4   6   9      817.29      796.34     37.51 o 
   5   6   9      338.89      350.79     33.31 o 
   6   6   9        0.02        2.87      6.82 o 
  -6   7   9       33.03       25.82     16.54 o 
  -5   7   9       11.88       14.05     10.40 o 
  -4   7   9       93.69       97.82     12.52 o 
  -3   7   9        2.80        3.06      4.31 o 
  -2   7   9     2898.87     2504.85    235.51 o 
  -1   7   9       63.45       49.44      8.23 o 
   0   7   9     1785.36     1770.87     31.25 o 
   1   7   9      442.41      443.93     20.82 o 
   2   7   9      391.60      354.20     21.01 o 
   3   7   9      510.60      497.19     21.75 o 
   4   7   9       19.41       19.80     13.59 o 
   5   7   9      223.64      212.54     22.69 o 
   6   7   9      406.89      411.84     35.48 o 
  -6   8   9      166.12      184.00     17.99 o 
  -5   8   9       25.63       23.32     13.30 o 
  -4   8   9       76.43       85.09     11.31 o 
  -3   8   9        0.12        0.85      4.19 o 
  -2   8   9     2595.83     2491.79     88.44 o 
  -1   8   9      746.58      743.20     19.56 o 
   0   8   9       64.33       75.66      8.25 o 
   1   8   9       16.87       21.69      9.01 o 
   2   8   9        0.60        1.76      2.61 o 
   3   8   9       85.76       84.11     10.39 o 
   4   8   9     1675.19     1879.59     69.87 o 
   5   8   9      104.27      116.72     25.45 o 
  -5   9   9      158.78      169.00     13.24 o 
  -4   9   9      529.19      542.78     22.27 o 
  -3   9   9        0.07        1.83      4.29 o 
  -2   9   9        0.02        5.13      4.96 o 
  -1   9   9      372.89      354.40     14.20 o 
   0   9   9      402.16      403.17     16.37 o 
   1   9   9        0.18        2.15      3.36 o 
   2   9   9      274.24      267.59     15.43 o 
   3   9   9       29.63       22.43     14.98 o 
   4   9   9       11.49       12.70     19.43 o 
   5   9   9        0.82        3.68      6.21 o 
  -5  10   9       87.12       90.82     15.70 o 
  -4  10   9       57.69       63.10     13.21 o 
  -3  10   9      363.29      377.87     21.89 o 
  -2  10   9      481.44      476.39     26.11 o 
  -1  10   9        0.00        3.72      4.18 o 
   0  10   9      509.72      494.31     23.39 o 
   1  10   9      638.45      707.11     25.50 o 
   2  10   9        0.40        2.03      3.82 o 
   3  10   9        4.86        4.09      5.36 o 
   4  10   9      181.10      176.50     22.29 o 
  -3  11   9      481.65      510.56     34.72 o 
  -2  11   9       20.89       14.71     12.83 o 
  -1  11   9      533.17      546.04     29.32 o 
   0  11   9      458.38      445.74     21.60 o 
   1  11   9      128.82      107.93      9.11 o 
   2  11   9      126.89      130.19     10.03 o 
   3  11   9      173.53      166.14     19.45 o 
  -2  12   9       24.76       18.65     12.94 o 
  -1  12   9      209.88      214.30     20.02 o 
   0  12   9      703.07      691.92     32.53 o 
   1  12   9       78.17       70.41      8.31 o 
  -8   0  10      457.50      539.49     42.76 o 
  -6   0  10      201.53      192.59     21.60 o 
  -4   0  10      316.64      289.29     10.73 o 
  -2   0  10      337.02      328.92     11.87 o 
   0   0  10      114.91      150.21      8.24 o 
   2   0  10    10276.40    11379.68     83.82 o 
   4   0  10      513.65      509.26     22.61 o 
   6   0  10     1229.26     1233.55     83.44 o 
  -8   1  10      558.49      592.24     43.49 o 
  -7   1  10      263.87      268.21     20.93 o 
  -6   1  10      358.00      332.26     14.62 o 
  -5   1  10        0.05        2.57      4.11 o 
  -4   1  10     3716.39     3717.27     34.20 o 
  -3   1  10     4819.70     5049.59     51.55 o 
  -2   1  10     2743.06     2753.73     51.15 o 
  -1   1  10       27.07       20.68      2.87 o 
   0   1  10        6.70       12.03      2.90 o 
   1   1  10     7858.66     9359.23     77.45 o 
   2   1  10     1245.98     1219.62     17.74 o 
   3   1  10     1948.74     1881.66     56.06 o 
   4   1  10     2381.18     2385.82     43.76 o 
   5   1  10       15.16       14.12      8.06 o 
   6   1  10       52.14       44.55     26.81 o 
   7   1  10        5.97        7.05     21.65 o 
  -8   2  10       33.58       32.21     22.06 o 
  -7   2  10      890.50      941.58     36.03 o 
  -6   2  10       24.58       19.00     12.90 o 
  -5   2  10     1101.65     1115.07     27.56 o 
  -4   2  10      473.45      472.75      9.52 o 
  -3   2  10        8.18       20.13      4.18 o 
  -2   2  10      419.26      440.36     10.36 o 
  -1   2  10      375.86      290.38     11.71 o 
   0   2  10      559.62      592.24     11.82 o 
   1   2  10      946.32      982.10     28.90 o 
   2   2  10      170.12      171.91      7.01 o 
   3   2  10      457.16      427.66      8.97 o 
   4   2  10     2242.41     2125.28     55.12 o 
   5   2  10     1033.82      979.51     34.35 o 
   6   2  10       15.12       19.63     14.99 o 
  -8   3  10       44.17       31.47     38.84 o 
  -7   3  10      197.74      219.93     18.60 o 
  -6   3  10      214.43      207.93     11.11 o 
  -5   3  10      586.12      562.13     22.10 o 
  -4   3  10      457.78      430.03     14.11 o 
  -3   3  10     3188.92     3050.73     75.86 o 
  -2   3  10      421.76      398.31      9.23 o 
  -1   3  10      171.99      181.34      9.14 o 
   0   3  10     3747.66     4041.30     30.68 o 
   1   3  10      340.14      339.95      5.68 o 
   2   3  10     1071.77     1061.84     79.16 o 
   3   3  10     1130.95     1114.38     30.34 o 
   4   3  10       17.09       16.35      7.38 o 
   5   3  10      180.52      153.68     14.46 o 
   6   3  10      140.63      144.49     16.88 o 
   7   3  10       93.52       90.72     24.17 o 
  -7   4  10       85.65      103.47     11.22 o 
  -6   4  10       40.65       47.64     12.41 o 
  -5   4  10     1092.50     1103.83     54.46 o 
  -4   4  10     1764.89     1661.65     31.74 o 
  -3   4  10      321.21      324.42     13.13 o 
  -2   4  10      705.64      641.13     20.86 o 
  -1   4  10     2274.82     2428.22     24.91 o 
   0   4  10     1857.56     1875.19     26.92 o 
   1   4  10     1689.78     1641.83     20.27 o 
   2   4  10      853.23      891.86     24.06 o 
   3   4  10      444.71      421.74     17.87 o 
   4   4  10        4.70        3.63      3.84 o 
   5   4  10      778.61      804.29     29.50 o 
   6   4  10       23.81       18.81     21.53 o 
   7   4  10        1.82        3.94     12.14 o 
  -7   5  10        0.01       -0.68      5.12 o 
  -6   5  10     1376.39     1457.95     41.67 o 
  -5   5  10      270.26      280.60     15.08 o 
  -4   5  10      469.22      454.86     18.25 o 
  -3   5  10     1687.95     1758.80     32.70 o 
  -2   5  10       17.38       21.06      7.12 o 
  -1   5  10      101.20      112.93      7.62 o 
   0   5  10     2622.31     2678.99     74.51 o 
   1   5  10       55.60       59.67      5.32 o 
   2   5  10       47.23       51.94     20.80 o 
   3   5  10     1663.14     1626.44     58.41 o 
   4   5  10      355.58      316.99     18.25 o 
   5   5  10       72.69       72.58     14.35 o 
   6   5  10      490.59      512.42     37.53 o 
   7   5  10      289.00      286.38     31.46 o 
  -7   6  10        4.50        5.07      6.92 o 
  -6   6  10      185.80      177.06     14.41 o 
  -5   6  10       19.08       17.78     10.90 o 
  -4   6  10     1839.16     1839.75     42.04 o 
  -3   6  10      245.80      232.14     13.95 o 
  -2   6  10     1749.51     1710.33     30.40 o 
  -1   6  10     1295.89     1421.07     28.86 o 
   0   6  10       42.17       36.45      6.58 o 
   1   6  10       45.51       48.40      5.58 o 
   2   6  10     1494.06     1489.18     36.54 o 
   3   6  10      141.21      151.18     12.70 o 
   4   6  10      176.71      145.69     14.93 o 
   5   6  10        7.98        9.56      8.35 o 
   6   6  10      155.72      148.68     20.24 o 
  -6   7  10      410.64      428.74     20.55 o 
  -5   7  10     1439.66     1425.12     42.90 o 
  -4   7  10       15.98       17.64      6.80 o 
  -3   7  10       11.37       21.20      9.53 o 
  -2   7  10      137.73      122.03      6.91 o 
  -1   7  10     1555.41     1495.18     32.04 o 
   0   7  10     2040.65     2082.27     38.01 o 
   1   7  10     1707.06     1740.64     53.85 o 
   2   7  10       44.39       41.17     12.53 o 
   3   7  10      189.52      178.21     13.60 o 
   4   7  10      181.95      177.11     14.81 o 
   5   7  10      511.62      471.72     36.74 o 
   6   7  10      406.16      417.01     34.68 o 
  -6   8  10       43.16       33.29     22.34 o 
  -5   8  10      243.82      222.59     17.01 o 
  -4   8  10      106.42       95.14     14.22 o 
  -3   8  10      303.21      317.65     15.90 o 
  -2   8  10        7.66       13.88      9.55 o 
  -1   8  10      278.66      275.41     11.06 o 
   0   8  10      606.95      590.87     18.23 o 
   1   8  10      404.16      403.86     24.27 o 
   2   8  10       36.19       28.02     13.09 o 
   3   8  10      173.25      159.31     11.17 o 
   4   8  10      577.68      595.80     34.81 o 
   5   8  10       94.47       96.12     23.80 o 
  -5   9  10      362.21      390.14     20.53 o 
  -4   9  10       49.63       35.97     19.73 o 
  -3   9  10       47.09       45.60     23.45 o 
  -2   9  10      704.54      717.75     28.35 o 
  -1   9  10      797.88      786.73     25.29 o 
   0   9  10      145.23      139.24      9.95 o 
   1   9  10      289.95      289.23     15.96 o 
   2   9  10        4.80        6.60      6.73 o 
   3   9  10        2.92        5.70      4.89 o 
   4   9  10      233.12      260.77     26.70 o 
   5   9  10      181.74      191.43     26.97 o 
  -4  10  10      392.23      412.76     22.90 o 
  -3  10  10       23.04       18.81     14.65 o 
  -2  10  10        3.04        3.93      4.22 o 
  -1  10  10       61.14       38.38     23.29 o 
   0  10  10      264.69      270.30     17.27 o 
   1  10  10      460.15      501.83     24.41 o 
   2  10  10      248.89      272.81     15.87 o 
   3  10  10       13.36        7.57      9.68 o 
   4  10  10        0.22        1.61      8.87 o 
  -3  11  10      304.76      299.46     20.67 o 
  -2  11  10       88.44       89.41     10.71 o 
  -1  11  10     1135.61     1283.40     49.00 o 
   0  11  10      342.63      326.39     19.73 o 
   1  11  10        1.31        1.93      4.47 o 
   2  11  10        1.11        1.21      4.48 o 
   3  11  10       11.30        8.22      8.88 o 
  -1  12  10       36.27       19.77     16.67 o 
   0  12  10       39.64       53.14     19.36 o 
   1  12  10       14.05       10.08      6.64 o 
  -7   0  11        2.47        4.54      5.69 o 
  -5   0  11     4990.93     4793.05    150.02 o 
  -3   0  11     1095.29     1042.55     18.50 o 
  -1   0  11      120.90      143.95      9.63 o 
   1   0  11        1.45        2.42      1.84 o 
   3   0  11     3134.81     2922.12     57.83 o 
   5   0  11     1892.19     1791.43     57.62 o 
   7   0  11       57.16       30.62     59.11 o 
  -8   1  11        0.03        2.05      6.53 o 
  -7   1  11      333.12      337.93     24.26 o 
  -6   1  11     1021.40     1089.95     37.26 o 
  -5   1  11      349.48      389.19     13.62 o 
  -4   1  11      148.25      137.60      5.19 o 
  -3   1  11      158.22      173.73      7.38 o 
  -2   1  11       89.01       95.52      6.22 o 
  -1   1  11      159.32      148.95      7.06 o 
   0   1  11     2331.78     2467.96     36.79 o 
   1   1  11     1189.65     1227.55     23.26 o 
   2   1  11     2474.71     2551.73     50.43 o 
   3   1  11      667.62      657.01     16.31 o 
   4   1  11      371.49      410.19     20.36 o 
   5   1  11        0.16        1.16      4.64 o 
   6   1  11        8.78        8.58     10.96 o 
   7   1  11        4.94       -0.33      8.26 o 
  -8   2  11        1.53        2.06      5.78 o 
  -7   2  11       23.20       20.70     16.84 o 
  -6   2  11       69.64       56.65      8.09 o 
  -5   2  11      683.40      761.71     21.26 o 
  -4   2  11        2.18        1.87      1.42 o 
  -3   2  11      377.28      340.69      8.91 o 
  -2   2  11        0.01        3.25      2.26 o 
  -1   2  11       58.55       54.15      4.40 o 
   0   2  11       32.25       38.59      3.91 o 
   1   2  11      509.98      436.35     22.88 o 
   2   2  11     2019.30     2047.33     37.77 o 
   3   2  11     2349.35     2191.08     29.92 o 
   4   2  11        0.99        3.24      4.40 o 
   5   2  11      260.45      279.93     17.28 o 
   6   2  11       73.03       56.27     17.73 o 
  -8   3  11      150.36      190.04     20.80 o 
  -7   3  11      128.05      138.16     16.34 o 
  -6   3  11      132.82      141.23     10.41 o 
  -5   3  11        3.27        7.73      5.45 o 
  -4   3  11       99.29      100.98      9.24 o 
  -3   3  11      345.43      315.76      8.68 o 
  -2   3  11      140.72      190.85      8.55 o 
  -1   3  11      509.38      525.88     14.91 o 
   0   3  11        7.27        8.38      3.36 o 
   1   3  11      313.06      325.40      9.65 o 
   2   3  11      230.49      226.98     10.88 o 
   3   3  11        5.58        6.32      4.23 o 
   4   3  11      151.61      168.59     11.88 o 
   5   3  11      136.85      120.75     13.00 o 
   6   3  11       14.20       11.14     12.58 o 
  -7   4  11      618.58      705.25     30.55 o 
  -6   4  11       80.19       79.75      9.04 o 
  -5   4  11      216.97      183.14     11.01 o 
  -4   4  11      440.35      450.34     21.27 o 
  -3   4  11      386.92      398.44     13.80 o 
  -2   4  11      261.22      243.98      8.40 o 
  -1   4  11     1817.84     1778.01     31.02 o 
   0   4  11       95.23      109.00      6.42 o 
   1   4  11        1.14        1.36      0.89 o 
   2   4  11      931.54      875.14     22.06 o 
   3   4  11       23.14       19.40      9.47 o 
   4   4  11      152.01      152.92     11.34 o 
   5   4  11     1686.05     1755.05     46.95 o 
   6   4  11        3.33        4.43     15.58 o 
   7   4  11       26.91       19.36     37.73 o 
  -7   5  11        0.20        1.33      3.69 o 
  -6   5  11        3.79        6.50      6.57 o 
  -5   5  11       39.28       44.26      9.53 o 
  -4   5  11      109.72       84.04     12.50 o 
  -3   5  11      240.10      220.02     15.76 o 
  -2   5  11        7.57       10.91      6.36 o 
  -1   5  11      772.16      846.84     17.24 o 
   0   5  11      151.07      151.90      9.20 o 
   1   5  11      196.26      177.99      6.48 o 
   2   5  11      172.03      179.13     14.18 o 
   3   5  11       42.04       28.07     14.14 o 
   4   5  11        4.64        4.77      4.31 o 
   5   5  11       16.17       19.64     12.16 o 
   6   5  11       35.80       30.04     23.62 o 
  -7   6  11      189.01      174.20     15.46 o 
  -6   6  11        1.84        2.73      3.81 o 
  -5   6  11       65.96       60.61      9.21 o 
  -4   6  11       66.47       61.44     23.86 o 
  -3   6  11       16.44       20.84      6.78 o 
  -2   6  11     2151.59     2169.78     35.71 o 
  -1   6  11     1776.03     1842.21     27.97 o 
   0   6  11       85.19       76.83      6.41 o 
   1   6  11      101.11      101.90     11.59 o 
   2   6  11       74.27       79.78     13.75 o 
   3   6  11        8.96       12.52      7.10 o 
   4   6  11      359.66      351.37     22.27 o 
   5   6  11        0.37        1.57      4.06 o 
   6   6  11      381.66      428.50     34.28 o 
  -6   7  11      226.23      205.57     16.74 o 
  -5   7  11        7.47       10.00      8.16 o 
  -4   7  11      100.46       90.11     10.86 o 
  -3   7  11       27.35       30.17     12.21 o 
  -2   7  11     1163.93     1153.12     28.53 o 
  -1   7  11      456.61      439.97     16.09 o 
   0   7  11     1119.01     1143.14     23.39 o 
   1   7  11      295.94      307.92     16.35 o 
   2   7  11      579.69      600.28     21.56 o 
   3   7  11      118.33      128.00     12.14 o 
   4   7  11        0.03        3.49      5.69 o 
   5   7  11       64.17       54.35     44.47 o 
   6   7  11       86.95       92.96     18.15 o 
  -6   8  11      233.07      232.70     17.76 o 
  -5   8  11      577.10      619.77     28.31 o 
  -4   8  11       40.59       39.95     13.56 o 
  -3   8  11        8.16       13.31      9.58 o 
  -2   8  11      547.60      564.31     21.46 o 
  -1   8  11      210.42      205.90     11.50 o 
   0   8  11        2.72        6.21      4.43 o 
   1   8  11      899.58      949.21     38.80 o 
   2   8  11      218.85      205.19     12.79 o 
   3   8  11       75.26       75.97     11.57 o 
   4   8  11       59.10       52.25     11.61 o 
   5   8  11        4.29        5.05      8.72 o 
  -5   9  11        0.03        4.34      7.75 o 
  -4   9  11        0.01        1.93      4.84 o 
  -3   9  11      307.14      327.86     18.87 o 
  -2   9  11      186.25      202.57     15.39 o 
  -1   9  11      701.90      730.23     27.24 o 
   0   9  11       19.58       17.00      9.32 o 
   1   9  11        7.01       11.14      7.34 o 
   2   9  11       70.79       79.47      9.49 o 
   3   9  11      216.82      233.37     14.46 o 
   4   9  11       25.95       18.29     23.72 o 
   5   9  11        0.22        4.44      8.99 o 
  -4  10  11      286.88      294.18     18.76 o 
  -3  10  11        0.62        2.01      4.52 o 
  -2  10  11        2.31        4.97      4.25 o 
  -1  10  11        1.89        5.44      4.20 o 
   0  10  11      897.80      919.32     29.07 o 
   1  10  11      193.68      182.90     13.73 o 
   2  10  11      188.22      193.89     13.95 o 
   3  10  11       15.82        7.17     11.46 o 
   4  10  11       11.58       15.81     18.15 o 
  -3  11  11       44.91       24.43     20.03 o 
  -2  11  11        0.07        3.05      4.86 o 
  -1  11  11        0.25        5.09      5.82 o 
   0  11  11      288.64      284.52     19.59 o 
   1  11  11        6.40        5.71      6.25 o 
   2  11  11      381.65      394.31     17.96 o 
  -1  12  11        8.42        8.30      8.15 o 
   0  12  11       89.66       95.95     10.82 o 
  -8   0  12       65.47       59.88     17.01 o 
  -6   0  12      477.59      577.82     36.91 o 
  -4   0  12     3148.94     3201.35     42.78 o 
  -2   0  12     1158.49      944.68     22.28 o 
   0   0  12     5624.94     5868.03     59.94 o 
   2   0  12       25.68       45.31      8.42 o 
   4   0  12     1945.02     1968.43     85.66 o 
   6   0  12      804.19      842.20     62.94 o 
  -8   1  12      847.37      902.35     82.90 o 
  -7   1  12      228.22      260.13     23.31 o 
  -6   1  12       15.53       17.69     13.37 o 
  -5   1  12      221.08      191.01     10.03 o 
  -4   1  12     1009.69      914.24     12.73 o 
  -3   1  12        6.02        8.23      3.20 o 
  -2   1  12     7890.93     8697.79     62.70 o 
  -1   1  12      220.86      153.56      7.50 o 
   0   1  12     4217.19     4430.62     69.19 o 
   1   1  12      232.95      215.23     11.91 o 
   2   1  12       35.77       30.97      5.32 o 
   3   1  12        0.61        4.65      3.51 o 
   4   1  12     1565.87     1475.46     93.87 o 
   5   1  12      343.30      335.71     21.18 o 
   6   1  12      739.62      743.99     42.01 o 
   7   1  12       27.84       15.04     33.19 o 
  -8   2  12       44.45       65.41     12.09 o 
  -7   2  12      248.14      258.93     24.03 o 
  -6   2  12       33.30       31.47      7.51 o 
  -5   2  12      133.83      121.89      8.19 o 
  -4   2  12      260.25      249.55      9.67 o 
  -3   2  12     3444.26     3404.03     37.75 o 
  -2   2  12       70.74       91.17      5.96 o 
  -1   2  12     2580.94     2650.60     45.00 o 
   0   2  12      107.01       91.88      6.25 o 
   1   2  12     2517.19     2388.15     41.75 o 
   2   2  12       51.66       44.85      4.25 o 
   3   2  12     2118.84     2066.40     58.62 o 
   4   2  12      247.26      234.23     15.57 o 
   5   2  12       15.32       14.38     10.14 o 
   6   2  12       38.74       35.94     27.79 o 
  -7   3  12      459.54      481.02     32.05 o 
  -6   3  12      202.14      205.42     10.98 o 
  -5   3  12     1484.30     1545.83     40.04 o 
  -4   3  12     1333.99     1338.53     27.16 o 
  -3   3  12       39.18       52.40      4.47 o 
  -2   3  12      915.14      900.37     16.09 o 
  -1   3  12     3705.91     3637.47     59.36 o 
   0   3  12      940.35      951.44     23.43 o 
   1   3  12      577.42      524.82     24.46 o 
   2   3  12      323.82      341.67     16.85 o 
   3   3  12       20.37       21.07     10.54 o 
   4   3  12      377.70      382.18     20.93 o 
   5   3  12     1774.63     1859.74     58.64 o 
   6   3  12        1.36        1.63      6.14 o 
  -7   4  12      254.20      248.73     18.11 o 
  -6   4  12      963.84      975.91     33.70 o 
  -5   4  12       17.17       22.54      9.14 o 
  -4   4  12        0.45        1.25      2.60 o 
  -3   4  12      837.28      784.79     19.53 o 
  -2   4  12      115.05      110.03      6.58 o 
  -1   4  12      201.40      218.93     10.93 o 
   0   4  12      567.09      563.63     13.20 o 
   1   4  12      238.83      247.20      5.80 o 
   2   4  12        9.86       10.15      4.55 o 
   3   4  12     1298.62     1278.41     29.95 o 
   4   4  12        2.22        9.78      6.37 o 
   5   4  12      138.67      140.75     13.76 o 
   6   4  12      137.46      139.96     18.58 o 
  -7   5  12      240.55      255.66     16.12 o 
  -6   5  12      671.11      711.30     23.00 o 
  -5   5  12        0.92        2.61      3.21 o 
  -4   5  12     1178.11     1271.57     34.89 o 
  -3   5  12      581.83      550.95     26.79 o 
  -2   5  12      686.21      659.68     21.30 o 
  -1   5  12      806.92      746.89     15.34 o 
   0   5  12       82.37       81.06      5.55 o 
   1   5  12      588.25      569.76     11.92 o 
   2   5  12     6944.62     7429.05     92.98 o 
   3   5  12      569.83      584.31     26.61 o 
   4   5  12       90.90       74.52     10.55 o 
   5   5  12      127.80      135.07     13.77 o 
   6   5  12      146.31      160.73     19.32 o 
  -7   6  12      384.91      398.90     26.01 o 
  -6   6  12      803.85      798.50     37.81 o 
  -5   6  12       80.39       92.98     10.62 o 
  -4   6  12      608.62      598.00     25.84 o 
  -3   6  12      245.03      240.59     22.95 o 
  -2   6  12     1219.96     1104.89     44.20 o 
  -1   6  12      140.09      126.77      8.13 o 
   0   6  12      932.01      836.81     21.53 o 
   1   6  12      346.64      366.99     21.32 o 
   2   6  12      420.91      415.50     22.56 o 
   3   6  12      106.31       96.96     10.56 o 
   4   6  12      488.40      464.54     25.87 o 
   5   6  12       23.46       26.82     18.00 o 
   6   6  12        1.37        7.33      9.99 o 
  -6   7  12      246.31      276.80     21.56 o 
  -5   7  12      814.85      847.97     31.01 o 
  -4   7  12      197.60      188.26     12.97 o 
  -3   7  12       50.46       60.56     21.02 o 
  -2   7  12        8.65        5.29      4.48 o 
  -1   7  12      395.92      415.09     15.51 o 
   0   7  12        1.13        2.44      3.99 o 
   1   7  12     1007.09     1001.41     30.00 o 
   2   7  12      697.02      720.49     36.11 o 
   3   7  12      436.56      451.11     22.11 o 
   4   7  12       46.85       43.22     31.45 o 
   5   7  12        5.72        3.03      5.55 o 
   6   7  12       19.09       15.74     13.78 o 
  -6   8  12       52.11       45.91     15.06 o 
  -5   8  12        1.99        7.49      8.27 o 
  -4   8  12      201.69      193.96     15.74 o 
  -3   8  12     1655.94     1717.42     41.27 o 
  -2   8  12       34.43       32.14     13.21 o 
  -1   8  12       12.09       12.26      4.96 o 
   0   8  12       99.13       91.79      9.46 o 
   1   8  12      696.31      691.48     28.13 o 
   2   8  12       35.44       32.75     16.09 o 
   3   8  12     1047.10     1071.52     39.94 o 
   4   8  12        1.22        2.50      2.56 o 
   5   8  12       59.17       44.84     40.35 o 
  -5   9  12      555.35      585.20     32.42 o 
  -4   9  12        1.11        3.05      5.06 o 
  -3   9  12      103.64      120.36     15.23 o 
  -2   9  12      292.45      285.51     16.52 o 
  -1   9  12        0.01        3.20      3.20 o 
   0   9  12      199.31      211.72     13.49 o 
   1   9  12     1609.73     1798.08     53.87 o 
   2   9  12        2.37        4.14      4.42 o 
   3   9  12      291.13      302.68     19.08 o 
   4   9  12        7.24        4.14      5.95 o 
  -4  10  12      134.89      140.35     18.28 o 
  -3  10  12       30.15       25.48     18.64 o 
  -2  10  12      225.89      218.29     15.69 o 
  -1  10  12       29.28       24.35     17.37 o 
   0  10  12       84.91       79.06      8.82 o 
   1  10  12        8.73       12.67      7.72 o 
   2  10  12       37.43       25.33     17.53 o 
   3  10  12        4.82        8.23      8.68 o 
  -3  11  12        1.22        3.62      4.38 o 
  -2  11  12      290.24      298.57     22.20 o 
  -1  11  12      129.30      133.73     15.43 o 
   0  11  12        5.16        5.64      8.87 o 
   1  11  12      506.69      507.56     19.65 o 
   2  11  12       38.01       28.06     21.82 o 
  -7   0  13      227.63      263.24     32.32 o 
  -5   0  13     1018.58      833.41    110.87 o 
  -3   0  13     1951.92     1914.95     39.43 o 
  -1   0  13     4784.82     5058.05     51.72 o 
   1   0  13     3316.94     3462.96    120.44 o 
   3   0  13      273.16      248.22     17.93 o 
   5   0  13      426.28      404.86     45.93 o 
   7   0  13      107.44       99.90     22.09 o 
  -8   1  13       39.03       33.24     24.38 o 
  -7   1  13      190.55      186.86     17.65 o 
  -6   1  13       22.47       34.90     21.92 o 
  -5   1  13       91.55       77.74      6.66 o 
  -4   1  13      273.93      245.46      8.64 o 
  -3   1  13      370.90      328.46      9.20 o 
  -2   1  13      890.33      866.49     15.47 o 
  -1   1  13     1437.33     1507.09     20.50 o 
   0   1  13     1737.72     1990.27     57.44 o 
   1   1  13      793.86      865.55     48.46 o 
   2   1  13     1272.41     1280.03     72.59 o 
   3   1  13       85.00       90.81      6.65 o 
   4   1  13      323.18      314.82     18.08 o 
   5   1  13        9.93        7.25      5.98 o 
   6   1  13      122.47       95.62     22.39 o 
   7   1  13       35.83       35.44     18.69 o 
  -7   2  13      220.49      226.51     18.91 o 
  -6   2  13       49.54       42.03     12.18 o 
  -5   2  13      436.72      429.01     15.60 o 
  -4   2  13      604.94      618.93     17.63 o 
  -3   2  13       10.10       20.69      5.71 o 
  -2   2  13     1554.31     1644.62     25.56 o 
  -1   2  13      278.07      223.96     12.76 o 
   0   2  13      190.23      218.91     11.00 o 
   1   2  13     2139.37     2068.60     56.50 o 
   2   2  13       57.64       56.25      4.82 o 
   3   2  13       14.35        4.18      7.23 o 
   4   2  13      168.90      161.74     13.27 o 
   5   2  13      419.77      429.31     22.78 o 
   6   2  13        9.58        8.53      6.80 o 
  -7   3  13      106.85      108.33     14.63 o 
  -6   3  13      278.36      247.98     15.49 o 
  -5   3  13       13.11       11.08      6.81 o 
  -4   3  13      275.72      217.74     13.13 o 
  -3   3  13      374.34      352.16     11.33 o 
  -2   3  13      161.38      154.30      7.66 o 
  -1   3  13       57.81       34.93     11.42 o 
   0   3  13        1.53        7.16      3.14 o 
   1   3  13      157.07      171.54      6.99 o 
   2   3  13      473.35      517.22     21.44 o 
   3   3  13      337.70      318.70     20.68 o 
   4   3  13       21.87       23.43     13.81 o 
   5   3  13      116.62      119.14     13.12 o 
   6   3  13      122.62      124.23     18.37 o 
  -7   4  13      142.62      151.62     18.49 o 
  -6   4  13      164.15      172.58     11.74 o 
  -5   4  13        3.15        9.25      4.69 o 
  -4   4  13       45.60       42.47     16.94 o 
  -3   4  13      469.09      453.34     14.66 o 
  -2   4  13       17.97       13.17      4.62 o 
  -1   4  13     2143.68     2261.27     51.65 o 
   0   4  13      484.05      406.12     12.08 o 
   1   4  13       39.71       31.44      4.51 o 
   2   4  13       13.06       20.10      6.47 o 
   3   4  13       85.22       81.83     10.14 o 
   4   4  13        0.35        2.61      3.77 o 
   5   4  13      117.81      115.06     16.39 o 
   6   4  13      918.44      897.88     50.26 o 
  -7   5  13       25.72       15.09     16.20 o 
  -6   5  13        1.33        1.88      4.42 o 
  -5   5  13      376.08      336.84     16.70 o 
  -4   5  13       22.74       20.05      8.70 o 
  -3   5  13        3.96        2.93      3.44 o 
  -2   5  13      854.36      754.97     19.83 o 
  -1   5  13      356.42      327.76     11.30 o 
   0   5  13      114.32      111.24      8.94 o 
   1   5  13       39.24       55.26     18.17 o 
   2   5  13     1157.06     1290.01     36.21 o 
   3   5  13       16.66       22.14      9.66 o 
   4   5  13      146.80      147.69     13.65 o 
   5   5  13       11.27       13.00      9.47 o 
   6   5  13        6.98       10.61      9.51 o 
  -6   6  13      370.16      377.65     19.55 o 
  -5   6  13      120.33      117.18      9.95 o 
  -4   6  13        0.14        0.56      5.29 o 
  -3   6  13     2461.30     2283.51    143.53 o 
  -2   6  13     1306.89     1384.08     46.80 o 
  -1   6  13      455.23      419.86     17.89 o 
   0   6  13      747.02      735.00     17.39 o 
   1   6  13      145.64      132.91     14.43 o 
   2   6  13       30.36       25.00     12.54 o 
   3   6  13      100.75       91.12     11.63 o 
   4   6  13        7.47        9.73      7.83 o 
   5   6  13      150.25      140.26     15.65 o 
   6   6  13      331.16      399.91     32.65 o 
  -6   7  13      134.26      113.35     16.87 o 
  -5   7  13      519.71      508.78     20.83 o 
  -4   7  13        2.44        5.70      3.95 o 
  -3   7  13        3.91        4.14      5.05 o 
  -2   7  13       30.38       32.72      6.87 o 
  -1   7  13      131.11      128.37     10.74 o 
   0   7  13       13.52       13.68      6.54 o 
   1   7  13      641.82      645.78     22.82 o 
   2   7  13       97.47      102.67     11.04 o 
   3   7  13       95.33      103.88     13.14 o 
   4   7  13      265.00      256.63     19.73 o 
   5   7  13      234.52      227.56     29.07 o 
  -5   8  13        0.17        3.14      5.93 o 
  -4   8  13      170.86      144.80     13.65 o 
  -3   8  13      447.07      443.97     21.22 o 
  -2   8  13      612.50      605.69     22.65 o 
  -1   8  13       29.08       28.46     12.84 o 
   0   8  13      432.46      404.40     18.68 o 
   1   8  13       26.64       31.32     11.67 o 
   2   8  13       36.78       35.00     10.52 o 
   3   8  13      478.67      519.77     24.07 o 
   4   8  13        0.19        2.83      2.95 o 
   5   8  13      161.22      165.83     23.96 o 
  -5   9  13      793.98      800.16     43.78 o 
  -4   9  13      431.21      432.72     24.28 o 
  -3   9  13      173.53      175.48     14.84 o 
  -2   9  13      125.29      117.61     11.33 o 
  -1   9  13      101.71       91.59      9.86 o 
   0   9  13      197.94      179.68     14.88 o 
   1   9  13       77.16       87.20     15.36 o 
   2   9  13       89.69       91.32     12.67 o 
   3   9  13       24.44       16.93     11.33 o 
   4   9  13        3.28        4.75      7.83 o 
  -4  10  13      804.04      790.53     43.27 o 
  -3  10  13      151.21      138.53     13.07 o 
  -2  10  13      181.28      196.88     16.75 o 
  -1  10  13      589.83      602.28     29.10 o 
   0  10  13      306.38      281.14     14.88 o 
   1  10  13        0.00        1.69      4.39 o 
   2  10  13      211.62      210.33     14.68 o 
   3  10  13       96.76       95.05     10.68 o 
  -2  11  13      290.00      288.61     20.37 o 
  -1  11  13        0.28        2.39      6.77 o 
   0  11  13      160.75      162.71     16.13 o 
   1  11  13       34.03       19.64     12.36 o 
   2  11  13      120.93      115.18     14.04 o 
  -6   0  14      168.78      139.98     19.63 o 
  -4   0  14       79.28       72.11      6.46 o 
  -2   0  14     2297.19     2152.46     44.45 o 
   0   0  14        0.20        5.23      4.12 o 
   2   0  14     3106.65     3175.75     64.68 o 
   4   0  14      398.48      406.02     24.05 o 
   6   0  14      568.28      532.05     59.06 o 
  -7   1  14      331.84      382.48     28.68 o 
  -6   1  14     1383.54     1584.98     92.99 o 
  -5   1  14      229.35      178.61     21.03 o 
  -4   1  14      393.06      383.66     12.95 o 
  -3   1  14      379.43      365.67     11.01 o 
  -2   1  14      987.57     1005.03     18.75 o 
  -1   1  14       35.47       35.43      4.66 o 
   0   1  14     4695.77     4943.12    112.66 o 
   1   1  14     2401.30     2640.45     36.85 o 
   2   1  14      281.92      241.30     10.65 o 
   3   1  14     1083.03     1132.04     35.22 o 
   4   1  14      212.36      182.41     14.84 o 
   5   1  14      158.36      142.38     17.51 o 
   6   1  14      507.64      550.07     36.78 o 
   7   1  14      445.49      438.53     39.38 o 
  -7   2  14      377.17      365.30     31.80 o 
  -6   2  14        3.94        6.45      4.17 o 
  -5   2  14      221.56      243.67     10.89 o 
  -4   2  14       28.73       28.87     10.95 o 
  -3   2  14      129.06      121.87      5.96 o 
  -2   2  14      152.51      107.98      7.15 o 
  -1   2  14     3594.95     3645.49     95.86 o 
   0   2  14     1198.25     1334.67     20.02 o 
   1   2  14      930.30      862.63     19.02 o 
   2   2  14      470.10      441.84     14.29 o 
   3   2  14     1212.98     1207.95     32.54 o 
   4   2  14      606.21      599.44     26.20 o 
   5   2  14        6.35        5.53      4.95 o 
   6   2  14       75.19       77.33     26.72 o 
   7   2  14        3.83        1.59      7.71 o 
  -7   3  14      695.10      756.97     41.58 o 
  -6   3  14      273.06      263.84     15.05 o 
  -5   3  14      349.29      342.70     15.85 o 
  -4   3  14     1002.52      888.49     24.53 o 
  -3   3  14     1381.89     1252.81     20.05 o 
  -2   3  14      415.83      400.92     12.45 o 
  -1   3  14      287.16      282.90     10.10 o 
   0   3  14      148.92      123.46      8.33 o 
   1   3  14     1510.87     1424.17     23.47 o 
   2   3  14     1079.66     1065.80     30.74 o 
   3   3  14       11.50       14.33      8.77 o 
   4   3  14     1279.49     1244.14     50.32 o 
   5   3  14      216.64      220.80     17.57 o 
   6   3  14       88.67       97.06     22.31 o 
  -7   4  14       76.24       86.98     19.36 o 
  -6   4  14      318.56      319.06     15.45 o 
  -5   4  14       29.59       27.86     14.13 o 
  -4   4  14     1070.42      998.64     34.17 o 
  -3   4  14      121.49      101.76      8.62 o 
  -2   4  14       57.25       52.06      5.70 o 
  -1   4  14     2132.61     2033.65     33.51 o 
   0   4  14       86.58       81.01      6.60 o 
   1   4  14      380.12      337.79     12.11 o 
   2   4  14     2574.60     2698.07     51.83 o 
   3   4  14      138.25      142.49     12.80 o 
   4   4  14      114.69      116.20     11.90 o 
   5   4  14      915.23      814.66     98.46 o 
   6   4  14        5.18        3.46      4.65 o 
  -7   5  14      101.46       99.44     11.07 o 
  -6   5  14      226.46      237.58     13.98 o 
  -5   5  14       79.81       75.76     10.23 o 
  -4   5  14      722.84      708.49     27.75 o 
  -3   5  14      588.81      579.36     19.20 o 
  -2   5  14      947.41      870.34     18.90 o 
  -1   5  14      315.71      288.69     12.24 o 
   0   5  14       90.76       77.64      6.09 o 
   1   5  14     3043.65     3100.33     60.07 o 
   2   5  14      227.25      202.59     12.94 o 
   3   5  14       12.25       14.10      5.67 o 
   4   5  14     1331.83     1364.72     52.37 o 
   5   5  14       59.42       64.78     12.71 o 
   6   5  14        9.04        9.35     10.99 o 
  -6   6  14      126.61      130.24     11.51 o 
  -5   6  14      377.95      379.86     19.30 o 
  -4   6  14     1124.82     1155.53     32.17 o 
  -3   6  14       29.14       36.16     15.83 o 
  -2   6  14     1038.40     1024.03     27.51 o 
  -1   6  14      119.52      118.98      7.65 o 
   0   6  14       89.62       83.88      8.66 o 
   1   6  14       38.71       48.92     20.75 o 
   2   6  14      121.94      131.24     14.51 o 
   3   6  14      103.88       96.17     12.71 o 
   4   6  14       75.90       71.41     12.61 o 
   5   6  14      156.38      148.08     15.76 o 
   6   6  14      413.59      412.46     54.95 o 
  -6   7  14        1.96        7.15      4.68 o 
  -5   7  14        0.23        2.94      5.79 o 
  -4   7  14       15.97       23.32     13.58 o 
  -3   7  14      386.67      387.44     19.19 o 
  -2   7  14      176.87      181.45     11.44 o 
  -1   7  14      383.56      372.90     15.53 o 
   0   7  14      296.77      288.32     15.42 o 
   1   7  14      681.39      728.86     29.63 o 
   2   7  14       24.05       26.06     10.38 o 
   3   7  14     1310.21     1355.90     51.85 o 
   4   7  14      537.19      529.52     26.49 o 
   5   7  14       74.28       64.65     58.90 o 
  -5   8  14      919.21      966.59     37.87 o 
  -4   8  14        0.13        2.32      4.21 o 
  -3   8  14      115.80      114.58     15.37 o 
  -2   8  14      648.03      602.93     27.52 o 
  -1   8  14      166.83      172.48     12.60 o 
   0   8  14      278.39      274.25     15.13 o 
   1   8  14      201.01      190.04     12.22 o 
   2   8  14      125.35      115.89     11.15 o 
   3   8  14      164.04      166.28     12.67 o 
   4   8  14        6.97        7.76      7.55 o 
   5   8  14      229.91      250.79     28.92 o 
  -5   9  14        0.07        2.14      7.91 o 
  -4   9  14        9.39       14.28     11.51 o 
  -3   9  14     1124.11     1253.84     46.15 o 
  -2   9  14      113.52      104.57     14.17 o 
  -1   9  14       60.71       65.04     13.52 o 
   0   9  14      605.59      600.78     26.94 o 
   1   9  14       25.73       29.19     15.27 o 
   2   9  14      338.94      318.34     18.54 o 
   3   9  14      342.87      367.82     19.92 o 
   4   9  14       60.11       34.94     78.85 o 
  -4  10  14       55.70       43.55     28.19 o 
  -3  10  14      115.89      108.85     12.95 o 
  -2  10  14      219.79      237.67     19.93 o 
  -1  10  14       50.28       43.43     24.63 o 
   0  10  14      188.42      178.27     14.55 o 
   1  10  14       64.54       57.30      9.86 o 
   2  10  14      276.67      276.66     16.58 o 
   3  10  14      101.68       91.32     10.25 o 
  -2  11  14       37.02       38.48     18.86 o 
  -1  11  14      557.88      551.49     29.39 o 
   0  11  14      101.24      116.42     15.95 o 
   1  11  14        2.57        4.09      3.91 o 
  -7   0  15       36.85       42.27     44.78 o 
  -5   0  15      525.00      571.91     46.81 o 
  -3   0  15      577.02      505.62     23.10 o 
  -1   0  15     3662.67     3845.43    175.64 o 
   1   0  15     1273.91     1290.58     58.29 o 
   3   0  15     7391.33     7549.17    165.74 o 
   5   0  15        0.78        5.36     15.15 o 
   7   0  15       45.64       20.40     41.17 o 
  -7   1  15       52.67       40.62     30.41 o 
  -6   1  15      265.59      258.01     21.03 o 
  -5   1  15     1303.43     1245.63     45.96 o 
  -4   1  15       62.11       50.45      3.99 o 
  -3   1  15        2.44        2.39      1.91 o 
  -2   1  15      425.00      428.10     12.55 o 
  -1   1  15      199.97      220.25      9.58 o 
   0   1  15        0.12        1.84      1.98 o 
   1   1  15      630.90      611.75     20.08 o 
   2   1  15     1054.56     1131.99     22.77 o 
   3   1  15       45.21       40.70      6.37 o 
   4   1  15      340.13      340.09     18.56 o 
   5   1  15      148.89      143.15     18.34 o 
   6   1  15       34.97       23.95     25.76 o 
   7   1  15        2.90        4.19      8.07 o 
  -7   2  15       78.36       76.95     25.29 o 
  -6   2  15        0.06        1.09      4.37 o 
  -5   2  15       80.70       90.41      9.22 o 
  -4   2  15      850.92      804.24     22.24 o 
  -3   2  15      592.19      583.13     13.38 o 
  -2   2  15       74.63       56.69     12.68 o 
  -1   2  15      742.26      704.50     17.22 o 
   0   2  15      195.98      209.02      9.29 o 
   1   2  15      423.55      423.97     12.95 o 
   2   2  15     1303.90     1312.71     22.31 o 
   3   2  15      102.05       90.16     37.92 o 
   4   2  15      117.42      119.83     11.50 o 
   5   2  15       52.77       59.75     17.63 o 
   6   2  15       30.27       29.32     31.53 o 
  -7   3  15      429.50      475.35     30.76 o 
  -6   3  15      406.07      476.33     29.06 o 
  -5   3  15       68.05       67.56      8.74 o 
  -4   3  15       75.06       60.78      9.33 o 
  -3   3  15        9.06       10.39      4.02 o 
  -2   3  15       13.97       21.24      7.85 o 
  -1   3  15       45.27       39.36      7.47 o 
   0   3  15        8.55       17.94      6.85 o 
   1   3  15        7.73        8.57      4.63 o 
   2   3  15      701.25      699.10     25.78 o 
   3   3  15      245.10      235.52     18.02 o 
   4   3  15      305.79      314.49     21.47 o 
   5   3  15       83.77       82.16     17.94 o 
   6   3  15       26.27       20.88     29.84 o 
  -7   4  15      308.19      363.06     25.17 o 
  -6   4  15        0.74        1.15      3.19 o 
  -5   4  15      268.29      303.70     14.95 o 
  -4   4  15      177.18      193.39     11.16 o 
  -3   4  15      299.86      265.90     14.21 o 
  -2   4  15        1.41        4.37      2.76 o 
  -1   4  15      479.55      484.17     15.26 o 
   0   4  15       42.41       50.91      5.80 o 
   1   4  15      925.77      792.35     39.38 o 
   2   4  15      836.42      791.52     27.79 o 
   3   4  15      718.86      683.48     29.19 o 
   4   4  15       25.86       15.92     11.27 o 
   5   4  15       10.28        9.13      7.85 o 
   6   4  15       40.17       20.16     23.01 o 
  -7   5  15       14.66        7.99      8.98 o 
  -6   5  15      412.71      405.93     22.16 o 
  -5   5  15       12.00        7.05      4.75 o 
  -4   5  15      291.46      298.71     14.99 o 
  -3   5  15       39.50       40.96     11.08 o 
  -2   5  15       28.91       38.21     11.95 o 
  -1   5  15      259.57      243.31     13.05 o 
   0   5  15      866.11      859.32     19.46 o 
   1   5  15      112.39       99.69     16.42 o 
   2   5  15       32.45       38.45     13.59 o 
   3   5  15      439.58      450.57     22.01 o 
   4   5  15       47.05       39.23     21.08 o 
   5   5  15      307.41      318.80     28.37 o 
   6   5  15      180.41      146.33     27.45 o 
  -6   6  15      266.70      273.52     15.16 o 
  -5   6  15       21.68       19.61      9.54 o 
  -4   6  15       94.22       97.67     12.85 o 
  -3   6  15        1.50        4.65      4.12 o 
  -2   6  15       53.16       49.89     15.84 o 
  -1   6  15      940.83      901.05     26.70 o 
   0   6  15      584.80      544.19     55.93 o 
   1   6  15      472.16      471.90     19.83 o 
   2   6  15     1080.91     1114.11     46.44 o 
   3   6  15       10.41        8.12      6.40 o 
   4   6  15       22.57       20.11     13.13 o 
   5   6  15       17.09       22.60     14.47 o 
  -6   7  15       66.49       81.26     11.37 o 
  -5   7  15        2.28        4.35      4.37 o 
  -4   7  15      361.53      358.47     17.90 o 
  -3   7  15      162.03      168.55     13.64 o 
  -2   7  15      354.69      345.61     14.80 o 
  -1   7  15       14.64       15.34      7.55 o 
   0   7  15       10.68       12.46      7.04 o 
   1   7  15        9.17        9.79      7.72 o 
   2   7  15      226.91      222.57     16.02 o 
   3   7  15      522.42      553.51     29.39 o 
   4   7  15       32.79       24.96     20.31 o 
   5   7  15        7.83       14.64     16.66 o 
  -5   8  15       43.47       42.23     18.70 o 
  -4   8  15       74.69       71.94      9.06 o 
  -3   8  15      577.71      563.89     23.91 o 
  -2   8  15      110.17      102.31     11.40 o 
  -1   8  15      129.12      141.79     10.98 o 
   0   8  15      697.76      684.89     27.19 o 
   1   8  15      602.01      605.10     25.25 o 
   2   8  15       34.04       31.90     15.09 o 
   3   8  15      213.29      209.64     14.40 o 
   4   8  15       48.81       47.80     34.47 o 
  -4   9  15       28.09       18.95     16.81 o 
  -3   9  15       94.58      101.40     18.05 o 
  -2   9  15      132.03      136.38     14.62 o 
  -1   9  15       90.47       89.66     11.67 o 
   0   9  15      148.61      160.48     13.63 o 
   1   9  15       28.82       20.43     13.71 o 
   2   9  15      139.52      136.66     13.77 o 
   3   9  15       67.49       54.52     13.16 o 
   4   9  15      123.83      127.41     27.29 o 
  -3  10  15      110.75      121.62     14.69 o 
  -2  10  15      405.74      416.55     26.81 o 
  -1  10  15       18.61       17.43     14.10 o 
   0  10  15       30.06       25.61     15.75 o 
   1  10  15        0.11        1.91      5.38 o 
   2  10  15        6.85        7.10      5.74 o 
   3  10  15        4.55        5.61      6.41 o 
  -2  11  15        0.08        1.22      5.78 o 
  -1  11  15        3.59       12.75     11.73 o 
   0  11  15      726.59      748.32     47.12 o 
   1  11  15       42.73       35.20     12.67 o 
  -6   0  16      671.91      709.11     47.57 o 
  -4   0  16      357.14      410.60     16.33 o 
  -2   0  16      461.26      454.32     18.77 o 
   0   0  16     4636.99     4950.16    110.70 o 
   2   0  16      822.73      895.03     53.97 o 
   4   0  16     3585.94     3679.06    116.14 o 
   6   0  16        5.85       15.09     16.84 o 
  -7   1  16      276.56      298.91     23.65 o 
  -6   1  16      132.76      152.91     16.42 o 
  -5   1  16     1139.91     1144.20     42.64 o 
  -4   1  16     2212.51     2260.92     36.53 o 
  -3   1  16       50.74       53.73      7.87 o 
  -2   1  16       23.45       33.74     11.05 o 
  -1   1  16      790.13      752.88     19.90 o 
   0   1  16        9.72        5.75      2.73 o 
   1   1  16      103.03       84.14      8.02 o 
   2   1  16     2921.64     2817.80     46.51 o 
   3   1  16     1083.18     1066.75     35.71 o 
   4   1  16       27.50       28.27     18.17 o 
   5   1  16        1.77        1.80      4.93 o 
   6   1  16       10.74       12.32     17.72 o 
  -7   2  16       75.44       70.15     15.94 o 
  -6   2  16      648.27      697.85     35.33 o 
  -5   2  16      160.20      154.21      9.51 o 
  -4   2  16      794.98      761.75     22.76 o 
  -3   2  16      419.92      423.90     18.03 o 
  -2   2  16      152.54      148.53      8.18 o 
  -1   2  16       83.60       72.25      5.66 o 
   0   2  16     1275.30     1245.11     26.02 o 
   1   2  16      441.39      422.97     12.88 o 
   2   2  16      189.00      206.36     10.91 o 
   3   2  16     1881.86     1859.11     51.81 o 
   4   2  16        8.96        8.27      5.68 o 
   5   2  16      141.32      152.70     20.31 o 
   6   2  16        4.39        5.06      7.23 o 
  -7   3  16      209.84      253.48     22.47 o 
  -6   3  16       24.12       16.95     12.24 o 
  -5   3  16      191.92      240.72     12.81 o 
  -4   3  16      105.06       87.19      7.77 o 
  -3   3  16     1434.22     1364.22     26.10 o 
  -2   3  16      986.58      908.17     30.68 o 
  -1   3  16      789.55      705.25     17.54 o 
   0   3  16      639.17      648.73     18.62 o 
   1   3  16      318.71      261.68     11.02 o 
   2   3  16      263.68      231.18     16.62 o 
   3   3  16      427.62      443.82     22.05 o 
   4   3  16      305.01      304.77     19.56 o 
   5   3  16      730.96      777.76     37.81 o 
   6   3  16       13.08       13.19     13.01 o 
  -7   4  16      164.51      171.05     22.35 o 
  -6   4  16      278.81      278.26     18.25 o 
  -5   4  16      957.16      931.94     31.63 o 
  -4   4  16      273.67      282.72     14.56 o 
  -3   4  16      320.47      302.99     14.62 o 
  -2   4  16     1396.02     1369.98     26.64 o 
  -1   4  16       10.51        8.60      4.83 o 
   0   4  16       27.76       36.43      5.95 o 
   1   4  16     1544.23     1563.59     53.86 o 
   2   4  16      487.21      490.50     23.02 o 
   3   4  16       68.13       65.20     14.61 o 
   4   4  16      298.09      313.99     21.04 o 
   5   4  16       50.86       54.72     16.81 o 
   6   4  16       17.36       12.69     31.82 o 
  -6   5  16       11.00       11.59     13.87 o 
  -5   5  16      361.46      352.25     16.29 o 
  -4   5  16        3.63        6.68      4.23 o 
  -3   5  16     1303.93     1304.51     31.32 o 
  -2   5  16     1252.01     1232.52     28.77 o 
  -1   5  16        6.82       14.11      5.49 o 
   0   5  16        3.66        5.14      3.29 o 
   1   5  16      102.97       99.56     12.55 o 
   2   5  16      635.10      628.14     27.30 o 
   3   5  16      350.14      358.31     20.72 o 
   4   5  16      220.41      247.02     19.61 o 
   5   5  16      321.85      306.03     27.38 o 
   6   5  16      859.87      847.40     85.63 o 
  -6   6  16       22.58       15.29     10.09 o 
  -5   6  16      204.53      222.41     15.41 o 
  -4   6  16        0.27        2.11      4.69 o 
  -3   6  16      884.49      850.01     24.40 o 
  -2   6  16     2524.51     2469.26     72.80 o 
  -1   6  16        1.39        4.58      3.33 o 
   0   6  16     1149.39     1056.80     43.85 o 
   1   6  16       62.64       59.50     27.86 o 
   2   6  16       61.42       65.36     27.69 o 
   3   6  16      147.35      169.44     17.37 o 
   4   6  16      918.68     1014.91     47.14 o 
   5   6  16        0.09        2.21      4.72 o 
  -6   7  16       66.79       72.81     13.35 o 
  -5   7  16      340.01      325.06     17.58 o 
  -4   7  16      382.03      364.70     16.58 o 
  -3   7  16      206.38      209.54     14.61 o 
  -2   7  16       99.88       94.99     12.32 o 
  -1   7  16     1815.83     1790.12     41.71 o 
   0   7  16      553.20      546.49     21.18 o 
   1   7  16      408.93      441.28     23.46 o 
   2   7  16       20.88       20.42     10.34 o 
   3   7  16      152.85      136.28     14.36 o 
   4   7  16       49.44       46.93     10.38 o 
   5   7  16      105.90      117.40     20.05 o 
  -5   8  16        0.05        2.65      3.93 o 
  -4   8  16      104.77      109.34     13.55 o 
  -3   8  16      491.23      496.14     20.98 o 
  -2   8  16       74.85       75.64     11.37 o 
  -1   8  16        0.63        2.13      4.14 o 
   0   8  16       95.98       91.30     12.31 o 
   1   8  16       36.91       33.16     16.56 o 
   2   8  16        0.72        3.84      5.97 o 
   3   8  16      414.55      439.67     28.05 o 
   4   8  16        1.50        2.33      4.94 o 
  -4   9  16       85.77       73.94     11.62 o 
  -3   9  16       61.95       58.22     12.53 o 
  -2   9  16       15.73       19.58     13.56 o 
  -1   9  16      653.52      698.14     27.66 o 
   0   9  16      278.35      282.04     16.72 o 
   1   9  16       34.78       36.44     11.77 o 
   2   9  16      128.26      127.92     12.92 o 
   3   9  16       74.39       78.29     13.10 o 
  -3  10  16      197.03      188.99     17.93 o 
  -2  10  16       13.56        8.01      8.04 o 
  -1  10  16      354.36      337.28     23.55 o 
   0  10  16       81.40       86.27      9.79 o 
   1  10  16       19.07       16.60     11.10 o 
   2  10  16        4.84        3.98      6.10 o 
   0  11  16      174.10      153.35     16.65 o 
  -7   0  17      578.38      572.84     47.14 o 
  -5   0  17       44.16       62.94     14.98 o 
  -3   0  17     1916.33     1766.73     41.20 o 
  -1   0  17     3660.14     3616.60     68.27 o 
   1   0  17      135.48      122.99     12.43 o 
   3   0  17       52.84       33.27      8.49 o 
   5   0  17     1782.44     1857.74    114.34 o 
  -7   1  17       21.95       17.43     19.22 o 
  -6   1  17        8.91        4.71      6.02 o 
  -5   1  17      688.06      722.27     22.79 o 
  -4   1  17        0.49        2.43      2.64 o 
  -3   1  17     4995.81     5002.85    115.16 o 
  -2   1  17      556.82      546.11     14.77 o 
  -1   1  17      720.80      771.23     20.06 o 
   0   1  17      131.59      117.11      7.87 o 
   1   1  17        7.13        7.03      3.27 o 
   2   1  17      368.87      318.06     15.61 o 
   3   1  17     1219.75     1179.38     45.14 o 
   4   1  17       74.35       68.46     38.84 o 
   5   1  17       73.23       62.79     54.11 o 
   6   1  17      183.44      182.09     21.82 o 
  -7   2  17        8.49        5.40      5.58 o 
  -6   2  17        1.81        5.70      4.79 o 
  -5   2  17      226.81      217.80     12.72 o 
  -4   2  17      441.16      408.06     15.36 o 
  -3   2  17        0.14        2.04      2.45 o 
  -2   2  17     3879.06     3934.30     48.25 o 
  -1   2  17      246.09      252.47     11.73 o 
   0   2  17       10.09        9.12      5.65 o 
   1   2  17      212.62      218.86     14.07 o 
   2   2  17      680.66      618.52     25.48 o 
   3   2  17     1004.38      919.15     34.28 o 
   4   2  17      271.50      279.60     17.40 o 
   5   2  17      830.65      853.83     57.40 o 
   6   2  17      311.23      293.41     33.74 o 
  -7   3  17      104.00      102.78     19.34 o 
  -6   3  17      170.72      155.21     11.84 o 
  -5   3  17      170.86      166.79     10.65 o 
  -4   3  17     2443.17     2416.43     72.57 o 
  -3   3  17        0.20        1.67      2.81 o 
  -2   3  17      580.49      558.79     22.96 o 
  -1   3  17        8.99       15.70      8.16 o 
   0   3  17      986.33      978.67     23.14 o 
   1   3  17      149.04      162.15     10.54 o 
   2   3  17      117.88      107.82     12.70 o 
   3   3  17        9.87        5.56      4.16 o 
   4   3  17      257.52      268.99     28.05 o 
   5   3  17       20.24       19.38     13.57 o 
   6   3  17       77.89       76.09     42.23 o 
  -7   4  17        0.02        3.51      4.88 o 
  -6   4  17      142.29      144.14     12.20 o 
  -5   4  17      282.82      280.30     14.99 o 
  -4   4  17       48.06       53.57     11.60 o 
  -3   4  17      123.34      119.04      8.66 o 
  -2   4  17      911.23      802.58     46.88 o 
  -1   4  17      311.15      301.56     15.01 o 
   0   4  17       50.38       39.88      6.28 o 
   1   4  17     1203.88     1247.49     39.54 o 
   2   4  17        5.12        6.30      4.42 o 
   3   4  17      296.84      289.28     18.14 o 
   4   4  17      550.79      538.74     31.71 o 
   5   4  17       24.76       17.44     16.14 o 
   6   4  17        1.01        1.86      8.86 o 
  -6   5  17      114.31      106.12     12.26 o 
  -5   5  17      160.97      154.44     11.84 o 
  -4   5  17        1.45        1.85      4.46 o 
  -3   5  17      232.54      235.06     11.80 o 
  -2   5  17      117.46      109.88      7.37 o 
  -1   5  17      862.55      853.16     25.29 o 
   0   5  17      500.70      479.06     21.58 o 
   1   5  17     1455.76     1527.87     60.75 o 
   2   5  17       32.95       33.94     15.21 o 
   3   5  17      783.70      794.38     36.55 o 
   4   5  17       59.81       61.21     16.63 o 
   5   5  17       53.46       49.93     20.56 o 
  -6   6  17       83.45       91.28      9.90 o 
  -5   6  17      902.50      893.76     42.19 o 
  -4   6  17       25.87       33.30     14.36 o 
  -3   6  17      139.74      131.60     10.21 o 
  -2   6  17        3.17        3.64      4.22 o 
  -1   6  17       96.17       88.96      7.37 o 
   0   6  17       53.89       50.99     19.68 o 
   1   6  17      801.05      759.89     36.22 o 
   2   6  17     1030.39     1059.68     39.72 o 
   3   6  17        0.03        4.04      8.39 o 
   4   6  17        2.14        3.09      6.73 o 
   5   6  17       29.00       22.86     22.52 o 
  -5   7  17        7.10        2.40      6.44 o 
  -4   7  17       96.39       81.51     12.50 o 
  -3   7  17      105.42      107.42     13.59 o 
  -2   7  17       55.59       51.25     10.16 o 
  -1   7  17      880.33      885.09     31.29 o 
   0   7  17     1929.02     1936.71     57.67 o 
   1   7  17      131.20      132.32     13.01 o 
   2   7  17       18.03       21.56     13.69 o 
   3   7  17       17.43       15.52      9.70 o 
   4   7  17        0.21        3.04      5.01 o 
  -5   8  17        7.22        6.59      6.08 o 
  -4   8  17      176.32      151.81     12.85 o 
  -3   8  17        0.19        1.09      3.71 o 
  -2   8  17      370.29      312.07     32.21 o 
  -1   8  17       14.50       14.83      8.63 o 
   0   8  17        0.29        3.93      5.45 o 
   1   8  17      582.10      573.93     24.58 o 
   2   8  17     1418.41     1507.64     41.61 o 
   3   8  17        1.23        4.31      4.56 o 
   4   8  17       41.47       31.93     33.80 o 
  -4   9  17        7.78        9.96      7.97 o 
  -3   9  17       40.71       39.66     10.73 o 
  -2   9  17      407.71      426.31     28.29 o 
  -1   9  17        2.11        3.48      6.07 o 
   0   9  17      269.30      270.90     18.03 o 
   1   9  17      562.61      563.97     31.50 o 
   2   9  17       83.51       90.90     13.81 o 
   3   9  17      145.87      148.43     14.19 o 
  -3  10  17        1.91        0.96      6.49 o 
  -2  10  17        0.48        2.35      5.94 o 
  -1  10  17      517.20      493.91     34.41 o 
   0  10  17      294.07      323.09     18.90 o 
   1  10  17       15.35       14.13      9.24 o 
   2  10  17      105.37      103.70     11.35 o 
  -6   0  18        0.87        1.91      8.09 o 
  -4   0  18     2696.26     2684.88     54.50 o 
  -2   0  18     2685.10     2836.72    143.07 o 
   0   0  18       36.40       46.11     10.29 o 
   2   0  18      231.79      214.80     17.67 o 
   4   0  18      413.08      347.34     48.39 o 
   6   0  18       28.38       20.01     47.30 o 
  -7   1  18      190.00      230.08     20.88 o 
  -6   1  18      107.92      105.01     15.32 o 
  -5   1  18        1.15        3.74      3.92 o 
  -4   1  18       50.70       55.18      5.45 o 
  -3   1  18       43.22       35.44     13.05 o 
  -2   1  18      950.00      941.57     21.12 o 
  -1   1  18      146.16      138.99     10.24 o 
   0   1  18       77.36       79.23      7.25 o 
   1   1  18       34.81       36.93      9.16 o 
   2   1  18      353.66      315.44     14.10 o 
   3   1  18       62.69       60.54     11.74 o 
   4   1  18      886.80      905.39     49.76 o 
   5   1  18        1.45        4.66      6.48 o 
   6   1  18       51.10       32.63     42.30 o 
  -7   2  18       34.31       33.92     29.65 o 
  -6   2  18      291.90      302.87     24.57 o 
  -5   2  18      336.92      333.51     15.65 o 
  -4   2  18      208.57      202.04     10.32 o 
  -3   2  18      239.33      247.63     11.95 o 
  -2   2  18      899.24      886.60     20.73 o 
  -1   2  18     2396.47     2582.74     78.22 o 
   0   2  18      685.71      679.66     17.55 o 
   1   2  18       25.25       19.65      9.87 o 
   2   2  18     1090.88     1060.86     55.75 o 
   3   2  18       87.90       83.78      9.97 o 
   4   2  18       56.89       68.59     22.05 o 
   5   2  18      378.04      371.11     30.22 o 
   6   2  18       25.45       17.26     21.92 o 
  -7   3  18       19.10       16.30     23.32 o 
  -6   3  18       74.29       73.29     11.87 o 
  -5   3  18       76.14       76.63      9.84 o 
  -4   3  18       39.48       36.77     15.68 o 
  -3   3  18     1119.06     1200.05     38.03 o 
  -2   3  18     1079.71     1064.43     23.81 o 
  -1   3  18      726.19      776.03     18.92 o 
   0   3  18      831.29      760.72     21.92 o 
   1   3  18      124.74      110.40     11.13 o 
   2   3  18      151.18      152.39     12.52 o 
   3   3  18      266.26      270.81     19.21 o 
   4   3  18       13.22        6.50      7.11 o 
   5   3  18       76.88       87.99     20.95 o 
   6   3  18       17.33       10.01     14.72 o 
  -6   4  18        0.01        1.07      2.61 o 
  -5   4  18      145.62      121.17     11.34 o 
  -4   4  18     1122.27     1101.82     27.75 o 
  -3   4  18      270.05      250.13     12.64 o 
  -2   4  18      302.18      308.75     15.30 o 
  -1   4  18      286.33      292.14     13.08 o 
   0   4  18      238.07      242.79     12.39 o 
   1   4  18      765.05      766.87     38.97 o 
   2   4  18       23.79       31.74     17.41 o 
   3   4  18      648.49      639.49     27.28 o 
   4   4  18     1380.82     1326.31     47.76 o 
   5   4  18      142.84      138.26     16.27 o 
  -6   5  18      209.05      207.08     15.11 o 
  -5   5  18       21.53       12.85      6.99 o 
  -4   5  18      902.26      863.19     31.03 o 
  -3   5  18      172.98      148.10     11.15 o 
  -2   5  18      139.08      132.56      8.71 o 
  -1   5  18     1206.21     1150.48     40.08 o 
   0   5  18     1397.49     1474.73     42.94 o 
   1   5  18       73.15       75.30     26.04 o 
   2   5  18      273.80      275.47     17.87 o 
   3   5  18        0.41        0.37      5.31 o 
   4   5  18       15.43       12.69     10.30 o 
   5   5  18       22.64       16.65     19.25 o 
  -6   6  18       15.91        9.50      7.89 o 
  -5   6  18       10.55       10.07      7.84 o 
  -4   6  18      380.57      355.73     18.68 o 
  -3   6  18      442.33      408.36     19.00 o 
  -2   6  18      124.73      128.81     10.01 o 
  -1   6  18       36.37       39.38     15.38 o 
   0   6  18      262.23      276.80     17.24 o 
   1   6  18       38.24       44.53     21.82 o 
   2   6  18       45.85       47.32     19.57 o 
   3   6  18      682.94      694.72     36.27 o 
   4   6  18       35.52       30.35     35.52 o 
   5   6  18      166.69      153.62     21.14 o 
  -5   7  18      335.08      318.37     18.02 o 
  -4   7  18       60.91       63.12     11.13 o 
  -3   7  18        0.82        2.11      3.09 o 
  -2   7  18       11.33       10.15      6.13 o 
  -1   7  18       32.94       32.02     15.05 o 
   0   7  18       12.53       15.86      8.59 o 
   1   7  18     1074.70     1133.65     55.75 o 
   2   7  18      212.96      228.16     21.69 o 
   3   7  18       24.06       13.87     18.78 o 
   4   7  18        3.07        2.86      4.74 o 
  -4   8  18       12.98       13.77     12.68 o 
  -3   8  18       30.45       25.51     18.23 o 
  -2   8  18       41.04       44.76     11.65 o 
  -1   8  18      393.72      417.20     25.50 o 
   0   8  18      385.60      405.76     23.10 o 
   1   8  18        3.85        3.14      4.52 o 
   2   8  18       11.19       10.89     11.64 o 
   3   8  18       62.16       61.49     15.52 o 
   4   8  18       48.76       29.05     45.98 o 
  -4   9  18      681.72      726.47     41.18 o 
  -3   9  18        5.43        3.15      4.40 o 
  -2   9  18       23.69       21.17     16.39 o 
  -1   9  18      198.21      188.13     17.74 o 
   0   9  18      231.87      188.38     15.03 o 
   1   9  18       65.33       84.72     18.67 o 
   2   9  18      239.21      241.04     16.07 o 
   3   9  18       19.77       16.77     14.71 o 
  -2  10  18        3.64        4.54      4.74 o 
  -1  10  18      291.16      273.52     20.86 o 
   0  10  18      107.07      106.46     14.58 o 
   1  10  18      733.35      758.79     37.46 o 
  -7   0  19     1740.57     1783.65    159.34 o 
  -5   0  19      180.21      140.15     23.40 o 
  -3   0  19       53.61       61.06      8.93 o 
  -1   0  19     2649.95     2551.76    219.63 o 
   1   0  19      199.34      198.68     16.78 o 
   3   0  19     3051.71     3218.70    194.17 o 
   5   0  19      153.32      183.13     47.08 o 
  -7   1  19      257.35      251.07     25.96 o 
  -6   1  19      238.91      250.46     22.18 o 
  -5   1  19      314.75      320.77     27.89 o 
  -4   1  19        9.88       11.20      5.46 o 
  -3   1  19     1419.37     1196.12    146.18 o 
  -2   1  19     4040.35     3797.75    358.50 o 
  -1   1  19     5458.33     5586.96     64.64 o 
   0   1  19      199.34      220.01     12.30 o 
   1   1  19      248.89      215.45     12.27 o 
   2   1  19      263.60      304.93     19.29 o 
   3   1  19      258.38      255.43     16.19 o 
   4   1  19      215.88      208.78     23.32 o 
   5   1  19      431.75      519.53     48.39 o 
   6   1  19       63.66       71.01     21.59 o 
  -7   2  19      303.02      350.85     30.16 o 
  -6   2  19      853.51      900.68     51.62 o 
  -5   2  19       10.66       10.60      6.34 o 
  -4   2  19      121.76      119.38      8.58 o 
  -3   2  19     1363.62     1354.45     43.36 o 
  -2   2  19        7.91       10.57      5.87 o 
  -1   2  19     1438.81     1304.21     81.66 o 
   0   2  19     2429.31     2493.58     37.39 o 
   1   2  19      145.23      153.76     10.14 o 
   2   2  19      872.31      853.99     50.34 o 
   3   2  19      185.08      161.51     14.40 o 
   4   2  19      298.27      325.58     32.30 o 
   5   2  19       54.53       47.42     53.01 o 
   6   2  19      121.94      147.76     32.31 o 
  -6   3  19      223.82      241.35     22.60 o 
  -5   3  19      276.45      286.42     14.94 o 
  -4   3  19       75.35       62.03     11.58 o 
  -3   3  19       48.48       53.93      8.47 o 
  -2   3  19     2559.21     2613.90     54.70 o 
  -1   3  19       16.25       15.04      7.23 o 
   0   3  19        3.16        3.12      3.36 o 
   1   3  19      273.59      306.16     18.18 o 
   2   3  19      684.92      719.88     36.47 o 
   3   3  19        0.09        2.94      4.37 o 
   4   3  19     1465.25     1528.31     53.35 o 
   5   3  19       25.27       23.63     25.15 o 
  -6   4  19      244.84      248.47     17.11 o 
  -5   4  19        7.39        7.78      5.69 o 
  -4   4  19      609.00      589.07     22.46 o 
  -3   4  19     2007.75     1785.29     95.82 o 
  -2   4  19       55.65       46.15      9.40 o 
  -1   4  19      946.77      942.73     28.10 o 
   0   4  19     1302.33     1315.71     39.00 o 
   1   4  19        0.08        2.39      6.39 o 
   2   4  19      287.71      281.03     21.33 o 
   3   4  19      804.55      859.89     38.44 o 
   4   4  19       91.27       93.37     19.80 o 
   5   4  19       38.20       37.04     33.40 o 
  -6   5  19       62.02       68.32      9.43 o 
  -5   5  19     1250.67     1370.59     46.78 o 
  -4   5  19        7.46        7.50      5.70 o 
  -3   5  19        4.27        6.24      4.26 o 
  -2   5  19      461.95      460.23     16.63 o 
  -1   5  19       63.02       59.99      9.05 o 
   0   5  19     1144.64     1133.61     49.50 o 
   1   5  19     1890.86     1970.95     48.37 o 
   2   5  19        4.88        5.87      5.74 o 
   3   5  19      339.69      307.94     24.45 o 
   4   5  19        0.07        1.24      4.73 o 
   5   5  19      231.03      250.04     25.37 o 
  -5   6  19      221.49      236.23     13.99 o 
  -4   6  19      497.85      493.31     20.95 o 
  -3   6  19     1430.32     1449.05     43.53 o 
  -2   6  19      117.06      105.45      8.59 o 
  -1   6  19      942.25      956.12     27.87 o 
   0   6  19       53.38       49.32     21.57 o 
   1   6  19      143.03      146.04     15.35 o 
   2   6  19        5.52        4.69      7.67 o 
   3   6  19     1243.25     1312.75     42.70 o 
   4   6  19      142.22      158.64     19.96 o 
  -5   7  19      975.22      964.93     30.12 o 
  -4   7  19      902.19      907.16     33.37 o 
  -3   7  19        0.25        2.04      4.43 o 
  -2   7  19       16.58       13.19      5.97 o 
  -1   7  19       31.47       32.83     19.45 o 
   0   7  19     2617.53     2904.83     63.71 o 
   1   7  19     1203.63     1360.54    123.11 o 
   2   7  19     1360.25     1448.54     62.17 o 
   3   7  19      148.18      172.67     21.40 o 
   4   7  19       17.25        8.28     16.68 o 
  -4   8  19     1018.65     1061.96     33.45 o 
  -3   8  19       96.99       95.19      9.94 o 
  -2   8  19      146.11      131.44     14.35 o 
  -1   8  19        0.03        1.60      5.78 o 
   0   8  19      201.32      199.28     16.67 o 
   1   8  19      296.16      310.77     23.22 o 
   2   8  19       23.53       22.97     25.79 o 
   3   8  19        4.54        5.65      6.16 o 
  -3   9  19        7.36        8.49      7.93 o 
  -2   9  19      115.72      118.08     13.46 o 
  -1   9  19        1.24        3.75      6.21 o 
   0   9  19       51.90       52.96     14.72 o 
   1   9  19      226.93      221.04     17.93 o 
   2   9  19      889.83      914.16     39.99 o 
  -1  10  19      156.21      150.33     14.86 o 
   0  10  19       63.35       57.60     16.09 o 
  -6   0  20      987.29     1024.67     95.64 o 
  -4   0  20      345.06      321.60     18.61 o 
  -2   0  20      481.29      465.77     33.36 o 
   0   0  20       25.32       13.20     11.82 o 
   2   0  20        0.14        1.53      2.54 o 
   4   0  20      183.03      144.85     30.35 o 
  -7   1  20        1.90        2.85      8.02 o 
  -6   1  20       29.37       29.60     15.01 o 
  -5   1  20      111.64      100.84     12.69 o 
  -4   1  20      269.55      241.70     11.48 o 
  -3   1  20        1.82        2.40      2.70 o 
  -2   1  20      123.52      129.03      8.77 o 
  -1   1  20       18.16       24.75     10.05 o 
   0   1  20       40.21       42.35      6.53 o 
   1   1  20      164.18      155.58      9.57 o 
   2   1  20      180.88      150.18     15.85 o 
   3   1  20      269.55      279.04     23.70 o 
   4   1  20      129.45      147.26     19.60 o 
   5   1  20        0.08        1.03      8.96 o 
  -6   2  20      298.82      342.52     26.59 o 
  -5   2  20      127.44      110.49     12.15 o 
  -4   2  20      923.83      864.58     30.10 o 
  -3   2  20      554.11      536.62     22.31 o 
  -2   2  20      402.10      414.45     15.74 o 
  -1   2  20       23.91       29.41     13.77 o 
   0   2  20      207.47      241.80     15.08 o 
   1   2  20        9.35        7.51      4.94 o 
   2   2  20      514.74      464.18     24.68 o 
   3   2  20      179.49      157.67     13.80 o 
   4   2  20      715.62      676.24     43.72 o 
   5   2  20       54.26       39.23     45.91 o 
  -6   3  20      420.72      468.35     30.30 o 
  -5   3  20       31.71       37.32     11.08 o 
  -4   3  20      152.11      130.98      9.72 o 
  -3   3  20      290.38      281.77     15.11 o 
  -2   3  20       35.68       32.04     13.71 o 
  -1   3  20      243.16      238.99     11.98 o 
   0   3  20       22.70       23.42      9.62 o 
   1   3  20      144.87      118.13     11.30 o 
   2   3  20       77.46       65.35     28.67 o 
   3   3  20        0.26        3.50      4.19 o 
   4   3  20        6.77        4.05      6.81 o 
   5   3  20        0.73        2.04      7.26 o 
  -6   4  20      203.17      169.97     14.13 o 
  -5   4  20      138.33      144.57     11.88 o 
  -4   4  20        6.36        8.04      5.06 o 
  -3   4  20      412.38      403.82     15.42 o 
  -2   4  20      984.35      997.58     37.56 o 
  -1   4  20      525.16      538.13     22.98 o 
   0   4  20      845.42      892.36     38.57 o 
   1   4  20      144.42      131.14     12.34 o 
   2   4  20        3.23        3.83      4.91 o 
   3   4  20       19.60       21.14     11.37 o 
   4   4  20      165.33      165.16     15.64 o 
   5   4  20      155.70      170.69     22.03 o 
  -6   5  20       38.61       45.12     17.20 o 
  -5   5  20       49.07       34.83     23.24 o 
  -4   5  20      206.26      210.90     12.76 o 
  -3   5  20       49.85       51.58      8.19 o 
  -2   5  20        2.89        5.17      4.02 o 
  -1   5  20        0.39        2.23      3.01 o 
   0   5  20      525.64      523.47     24.89 o 
   1   5  20      719.81      678.45     29.69 o 
   2   5  20       21.29       20.59     15.74 o 
   3   5  20        0.99        2.93      7.03 o 
   4   5  20      144.52      129.84     17.05 o 
   5   5  20      113.01      104.44     17.14 o 
  -5   6  20       28.65       13.54     14.45 o 
  -4   6  20      129.11      116.09     15.19 o 
  -3   6  20        5.76       12.11      8.29 o 
  -2   6  20      572.98      563.53     22.55 o 
  -1   6  20     1017.08     1044.27     55.66 o 
   0   6  20      232.10      197.47     17.77 o 
   1   6  20        2.09        2.20      5.65 o 
   2   6  20      149.77      151.10     17.36 o 
   3   6  20        3.98        6.58      7.88 o 
   4   6  20        1.02        0.55      5.19 o 
  -5   7  20        0.23        2.65      6.44 o 
  -4   7  20        0.19        2.99      5.54 o 
  -3   7  20      607.69      570.92     25.01 o 
  -2   7  20        0.10        4.51      5.29 o 
  -1   7  20       15.28       16.00     10.68 o 
   0   7  20       29.44       30.59     24.90 o 
   1   7  20      260.38      331.79     34.67 o 
   2   7  20        6.31        6.90      9.33 o 
   3   7  20        0.39        2.93      7.86 o 
   4   7  20      306.28      335.81     36.08 o 
  -4   8  20      200.45      201.15     15.92 o 
  -3   8  20      289.50      264.07     18.19 o 
  -2   8  20        0.22        2.79      7.29 o 
  -1   8  20      135.83      151.93     14.41 o 
   0   8  20       27.25       25.24     18.93 o 
   1   8  20      101.53       94.66     12.53 o 
   2   8  20      479.22      491.66     33.20 o 
   3   8  20       81.03       95.22     16.63 o 
  -3   9  20        5.57        6.82     13.93 o 
  -2   9  20      295.72      280.46     20.10 o 
  -1   9  20       50.27       54.84     16.11 o 
   0   9  20       76.43       87.84     15.23 o 
   1   9  20        1.69        3.63      7.09 o 
   2   9  20        4.12        7.02      7.26 o 
  -5   0  21     2274.88     2385.74     84.10 o 
  -3   0  21     2878.58     3070.79    123.83 o 
  -1   0  21       37.37       42.35     22.81 o 
   1   0  21     1665.67     1692.21     54.97 o 
   3   0  21      314.36      300.64     69.01 o 
   5   0  21     1062.60     1056.50     78.30 o 
  -6   1  21      116.86      119.15     15.14 o 
  -5   1  21      109.15      116.98     13.78 o 
  -4   1  21      203.50      201.21     10.36 o 
  -3   1  21       24.74       22.22     10.52 o 
  -2   1  21        0.61        2.25      2.96 o 
  -1   1  21     1805.57     1812.80     42.92 o 
   0   1  21      323.59      297.67     17.25 o 
   1   1  21      862.81      868.55     29.31 o 
   2   1  21       17.02       11.25      7.54 o 
   3   1  21       90.11       90.62     20.28 o 
   4   1  21      258.19      227.14     24.81 o 
   5   1  21      893.43      922.83     52.75 o 
  -6   2  21      468.73      475.39     30.02 o 
  -5   2  21        0.04        2.27      2.96 o 
  -4   2  21      154.72      148.47     11.31 o 
  -3   2  21      318.00      314.17     14.20 o 
  -2   2  21      943.39      939.27     25.99 o 
  -1   2  21      309.55      297.85     12.87 o 
   0   2  21      361.02      341.70     14.78 o 
   1   2  21       35.77       37.93     15.03 o 
   2   2  21      543.22      538.53     27.21 o 
   3   2  21        9.09        4.31      4.50 o 
   4   2  21      963.60     1040.23     51.20 o 
   5   2  21       33.84       28.05     47.16 o 
  -6   3  21     1274.51     1388.98     53.63 o 
  -5   3  21      225.57      230.98     13.71 o 
  -4   3  21     1165.33     1229.81     40.68 o 
  -3   3  21      113.38      109.55     11.39 o 
  -2   3  21       47.61       49.42      7.60 o 
  -1   3  21       51.85       61.99      7.56 o 
   0   3  21     1161.49     1164.37     41.27 o 
   1   3  21      124.45      134.21     12.18 o 
   2   3  21        2.43        4.93      4.70 o 
   3   3  21       45.59       48.20     29.30 o 
   4   3  21        3.66        7.73     10.45 o 
   5   3  21       19.11       16.36     19.73 o 
  -6   4  21       69.59       66.61     17.69 o 
  -5   4  21      309.63      330.19     17.51 o 
  -4   4  21      109.90      109.47      9.00 o 
  -3   4  21       58.45       46.01     11.18 o 
  -2   4  21      401.08      395.16     19.76 o 
  -1   4  21      457.84      450.33     16.47 o 
   0   4  21        3.01        6.53      5.36 o 
   1   4  21       26.97       27.02     19.58 o 
   2   4  21      336.33      379.79     23.86 o 
   3   4  21       92.45       93.77     12.29 o 
   4   4  21       27.09       28.75     16.85 o 
   5   4  21      137.38      147.03     20.95 o 
  -5   5  21      563.20      567.07     23.00 o 
  -4   5  21       72.72       73.59     10.49 o 
  -3   5  21     1176.17     1150.87     34.79 o 
  -2   5  21       30.47       26.53     12.01 o 
  -1   5  21      336.84      337.70     19.80 o 
   0   5  21      265.93      260.67     18.21 o 
   1   5  21      429.52      404.45     23.77 o 
   2   5  21      112.96      117.38     20.05 o 
   3   5  21     1441.13     1525.88     50.23 o 
   4   5  21       95.79       77.94     14.02 o 
  -5   6  21      513.85      487.18     23.84 o 
  -4   6  21       45.96       49.07      8.00 o 
  -3   6  21      323.76      330.53     17.00 o 
  -2   6  21       48.91       45.09      9.66 o 
  -1   6  21      738.73      739.74     33.65 o 
   0   6  21       22.18       22.85     13.07 o 
   1   6  21      476.42      473.12     26.96 o 
   2   6  21       42.99       40.07     13.19 o 
   3   6  21        5.44       12.64      9.59 o 
   4   6  21       16.64       17.34     17.82 o 
  -4   7  21      615.67      639.47     27.26 o 
  -3   7  21      428.80      447.31     22.69 o 
  -2   7  21      477.08      480.38     26.98 o 
  -1   7  21       88.32       84.61     13.58 o 
   0   7  21      324.87      316.74     26.86 o 
   1   7  21       95.56       89.21     19.34 o 
   2   7  21     1308.72     1346.63     67.08 o 
   3   7  21      271.82      284.21     26.64 o 
  -3   8  21       22.47       21.99     22.26 o 
  -2   8  21      751.25      788.54     35.80 o 
  -1   8  21        1.49        1.11      5.36 o 
   0   8  21       73.57       71.88     12.16 o 
   1   8  21       74.17       62.65     33.57 o 
   2   8  21        3.48        4.61      8.89 o 
  -2   9  21      156.03      157.78     17.49 o 
  -1   9  21       30.85       28.85     25.31 o 
   0   9  21      155.47      132.06     14.33 o 
   1   9  21       31.51       23.77     21.34 o 
  -6   0  22        2.90        6.29     15.04 o 
  -4   0  22       55.23       64.44     12.20 o 
  -2   0  22       50.28       51.81     11.44 o 
   0   0  22      143.34      164.27     32.97 o 
   2   0  22      226.90      344.33     35.87 o 
   4   0  22        7.69        7.05     18.32 o 
  -6   1  22       72.52       64.38     16.21 o 
  -5   1  22      197.67      206.24     19.31 o 
  -4   1  22       30.95       28.06     15.61 o 
  -3   1  22      352.26      350.47     15.42 o 
  -2   1  22      810.92      646.17    110.67 o 
  -1   1  22      231.43      229.87     11.52 o 
   0   1  22     1224.92     1288.54     32.82 o 
   1   1  22       45.06       56.97      7.98 o 
   2   1  22        4.60        2.64      5.10 o 
   3   1  22       28.22       22.65     20.01 o 
   4   1  22       86.25      101.67     24.44 o 
   5   1  22       11.56       10.55     14.68 o 
  -6   2  22      160.95      174.07     17.15 o 
  -5   2  22        8.52        6.44      5.66 o 
  -4   2  22     1486.05     1489.89     44.64 o 
  -3   2  22      301.24      291.00     14.87 o 
  -2   2  22        0.36        1.83      2.70 o 
  -1   2  22      804.07      856.30     32.71 o 
   0   2  22     1468.28     1497.41     49.08 o 
   1   2  22       76.72       69.58     12.55 o 
   2   2  22      523.30      561.80     28.58 o 
   3   2  22       84.49       87.99     21.14 o 
   4   2  22       29.00       24.61     24.21 o 
   5   2  22       11.70       18.86     21.06 o 
  -6   3  22       46.13       33.82     38.47 o 
  -5   3  22        0.58        2.26      4.24 o 
  -4   3  22        7.54        5.83      3.08 o 
  -3   3  22      527.25      529.73     26.35 o 
  -2   3  22      277.60      267.35     13.89 o 
  -1   3  22        1.21        2.02      2.24 o 
   0   3  22        5.99        6.61      6.57 o 
   1   3  22      253.45      257.23     17.07 o 
   2   3  22      142.03      148.05     14.95 o 
   3   3  22        5.01        9.17      7.57 o 
   4   3  22       13.92        9.31     15.08 o 
   5   3  22       10.46       14.12     12.24 o 
  -5   4  22      999.11     1026.67     30.62 o 
  -4   4  22       35.88       22.59     12.43 o 
  -3   4  22      141.30      154.35     13.14 o 
  -2   4  22     1378.67     1398.97     51.77 o 
  -1   4  22      264.44      263.72     12.87 o 
   0   4  22      833.82      900.22     31.28 o 
   1   4  22      277.59      288.47     20.23 o 
   2   4  22        5.33        3.65      4.92 o 
   3   4  22      186.09      188.21     17.37 o 
   4   4  22       41.65       33.54     30.80 o 
  -5   5  22       21.93       16.83      9.19 o 
  -4   5  22       11.33        8.68      6.40 o 
  -3   5  22      467.32      447.87     19.39 o 
  -2   5  22       37.41       38.33      8.97 o 
  -1   5  22      643.93      630.16     32.46 o 
   0   5  22        4.66        7.84      6.37 o 
   1   5  22        2.06        2.65      4.65 o 
   2   5  22      167.93      164.42     16.59 o 
   3   5  22        7.92        6.63      7.39 o 
   4   5  22      100.60      104.97     19.95 o 
  -5   6  22       10.89        7.22      9.81 o 
  -4   6  22        0.01        1.54      4.77 o 
  -3   6  22      108.44      101.65      9.55 o 
  -2   6  22      526.96      526.04     25.45 o 
  -1   6  22      649.68      642.18     30.76 o 
   0   6  22      135.72      146.44     14.33 o 
   1   6  22      570.94      568.82     28.77 o 
   2   6  22       45.94       31.68     24.53 o 
   3   6  22       28.91       25.87     16.23 o 
  -4   7  22      311.07      320.16     22.72 o 
  -3   7  22        4.91        3.30      5.39 o 
  -2   7  22        0.01        1.66      8.66 o 
  -1   7  22       34.55       34.68     25.62 o 
   0   7  22      490.55      434.93     55.33 o 
   1   7  22      124.86      140.97     23.73 o 
   2   7  22       21.56       12.29     16.85 o 
   3   7  22        4.61        5.92      7.45 o 
  -3   8  22      110.14      122.50     15.23 o 
  -2   8  22      643.49      610.38     30.25 o 
  -1   8  22      290.45      355.34     22.56 o 
   0   8  22      100.17      100.82     18.12 o 
   1   8  22      157.96      162.81     17.34 o 
   2   8  22       10.07        5.28     10.16 o 
  -1   9  22       18.84       22.49     18.08 o 
   0   9  22       13.14       10.93      8.96 o 
  -5   0  23       34.44       42.27     47.85 o 
  -3   0  23       22.14       27.19     19.03 o 
  -1   0  23      335.47      351.66     27.37 o 
   1   0  23      803.87      693.17     45.17 o 
   3   0  23        4.32       10.33     16.40 o 
   5   0  23       46.11       40.46     54.85 o 
  -6   1  23      175.40      192.03     20.71 o 
  -5   1  23     1359.57     1456.41     52.67 o 
  -4   1  23      271.18      285.77     16.19 o 
  -3   1  23      191.65      193.80     10.80 o 
  -2   1  23      601.70      593.09     18.71 o 
  -1   1  23       65.84       66.93      7.60 o 
   0   1  23       86.07       74.20      7.48 o 
   1   1  23      949.43     1003.42     40.12 o 
   2   1  23       35.71       45.53     10.18 o 
   3   1  23      617.99      623.91     38.08 o 
   4   1  23        4.62        2.63      4.58 o 
   5   1  23       15.16        9.26     17.74 o 
  -6   2  23       14.98       10.47      9.57 o 
  -5   2  23        5.28        5.91      4.74 o 
  -4   2  23      119.45      122.23      9.56 o 
  -3   2  23       91.85       95.64      9.84 o 
  -2   2  23        7.47       10.13      6.31 o 
  -1   2  23      215.87      187.62     11.79 o 
   0   2  23     1153.88     1191.87     56.50 o 
   1   2  23        8.42        4.20      5.08 o 
   2   2  23        6.41        3.81      3.37 o 
   3   2  23      483.63      501.01     40.85 o 
   4   2  23      126.93      120.71     21.02 o 
  -5   3  23       18.80       15.00     13.77 o 
  -4   3  23       27.23       34.71     11.45 o 
  -3   3  23      178.07      175.12     14.71 o 
  -2   3  23       90.79       81.49      8.77 o 
  -1   3  23       10.83       16.20      9.25 o 
   0   3  23        8.25       12.60      9.02 o 
   1   3  23       19.29       10.70      6.95 o 
   2   3  23      435.90      447.44     25.14 o 
   3   3  23      637.40      650.42     35.89 o 
   4   3  23      111.86      101.29     18.22 o 
  -5   4  23       67.46       62.24      8.16 o 
  -4   4  23       59.62       52.64      8.42 o 
  -3   4  23      102.40       98.20      9.06 o 
  -2   4  23       21.57       22.85     13.56 o 
  -1   4  23      255.78      274.28     19.98 o 
   0   4  23       30.78       31.04     23.22 o 
   1   4  23       46.04       49.66     16.89 o 
   2   4  23      133.49      141.98     15.12 o 
   3   4  23       96.64      108.42     13.42 o 
   4   4  23      200.48      214.81     25.94 o 
  -5   5  23        0.16        1.09      3.37 o 
  -4   5  23      219.82      239.53     15.90 o 
  -3   5  23      900.64      911.45     35.37 o 
  -2   5  23       17.08       10.60      7.94 o 
  -1   5  23      799.65      787.63     43.81 o 
   0   5  23      109.66      108.45     13.81 o 
   1   5  23        1.26        7.25      9.46 o 
   2   5  23      224.28      228.54     19.91 o 
   3   5  23       12.73        9.65     11.02 o 
   4   5  23       52.25       34.25     34.24 o 
  -4   6  23      535.39      504.16     22.03 o 
  -3   6  23      121.62      126.54     10.93 o 
  -2   6  23        0.65        1.09      4.16 o 
  -1   6  23      125.86      120.43     19.28 o 
   0   6  23       69.79       71.93     17.70 o 
   1   6  23      883.37      807.97     41.14 o 
   2   6  23      142.69      142.90     18.65 o 
   3   6  23       84.07       65.22     14.10 o 
  -3   7  23      117.01      125.63     14.48 o 
  -2   7  23      821.46      846.51     40.98 o 
  -1   7  23      450.35      476.70     28.68 o 
   0   7  23       74.15       57.12     16.10 o 
   1   7  23        1.93        6.13      7.45 o 
   2   7  23        4.89        5.36      8.10 o 
  -2   8  23       54.19       35.30     31.23 o 
  -1   8  23       28.98       24.03     23.70 o 
   0   8  23      121.50      129.93     15.39 o 
   1   8  23       90.57       92.22     15.83 o 
  -6   0  24      641.48      637.09     65.95 o 
  -4   0  24      250.12      288.55     29.09 o 
  -2   0  24      182.78      200.62     16.64 o 
   0   0  24      322.70      287.91     21.53 o 
   2   0  24       42.55       38.60     36.75 o 
   4   0  24     2852.14     3048.81    162.57 o 
  -5   1  24      248.53      255.55     25.07 o 
  -4   1  24      886.43      910.70     28.51 o 
  -3   1  24       10.28       12.93      7.75 o 
  -2   1  24       32.25       32.47     18.33 o 
  -1   1  24      163.23      178.95     10.98 o 
   0   1  24      519.09      483.60     21.17 o 
   1   1  24       18.12       10.94      7.31 o 
   2   1  24      429.38      446.83     32.05 o 
   3   1  24      390.46      382.65     42.48 o 
   4   1  24        9.80        6.32      8.09 o 
  -5   2  24      405.69      407.62     25.98 o 
  -4   2  24      379.37      375.75     19.69 o 
  -3   2  24       95.28       93.62     10.28 o 
  -2   2  24      996.73     1011.67     34.35 o 
  -1   2  24        0.58        1.39      2.75 o 
   0   2  24      560.71      533.78     27.28 o 
   1   2  24      443.95      430.80     23.93 o 
   2   2  24        6.49        9.74      6.87 o 
   3   2  24      312.51      368.24     35.00 o 
   4   2  24       74.88      102.79     24.99 o 
  -5   3  24      423.11      449.49     22.35 o 
  -4   3  24        4.72        3.42      4.21 o 
  -3   3  24      265.94      249.75     16.27 o 
  -2   3  24       56.89       60.46      6.81 o 
  -1   3  24      614.59      622.03     33.65 o 
   0   3  24       41.49       39.44     25.05 o 
   1   3  24       27.90       21.25     14.47 o 
   2   3  24       61.27       52.77     35.77 o 
   3   3  24      342.00      373.30     33.79 o 
   4   3  24       13.72        4.15     10.47 o 
  -5   4  24       56.30       60.20      8.96 o 
  -4   4  24      301.96      328.16     17.14 o 
  -3   4  24      384.97      402.27     18.84 o 
  -2   4  24       56.56       43.89     16.21 o 
  -1   4  24       85.00       84.15     15.87 o 
   0   4  24      466.08      506.04     26.17 o 
   1   4  24       44.83       38.49     21.75 o 
   2   4  24      785.26      805.30     41.02 o 
   3   4  24      188.42      199.65     19.57 o 
   4   4  24        4.95        3.66     11.54 o 
  -4   5  24      195.66      205.72     14.50 o 
  -3   5  24       49.18       45.38     12.93 o 
  -2   5  24      152.34      153.42     17.10 o 
  -1   5  24      114.45       95.10     19.26 o 
   0   5  24        3.38        4.75      5.32 o 
   1   5  24      295.00      307.14     22.03 o 
   2   5  24      315.37      355.89     28.63 o 
   3   5  24       97.29       83.96     17.20 o 
  -4   6  24        8.23        6.76      7.90 o 
  -3   6  24       37.42       44.32      9.65 o 
  -2   6  24      282.71      267.40     22.50 o 
  -1   6  24        0.49        4.72      8.42 o 
   0   6  24     1124.68     1147.95     45.91 o 
   1   6  24      266.36      274.58     24.16 o 
   2   6  24      214.48      211.05     20.77 o 
  -3   7  24      138.32      133.61     14.32 o 
  -2   7  24       51.07       56.48     12.14 o 
  -1   7  24      125.83      124.63     13.40 o 
   0   7  24        9.62       10.97      9.56 o 
   1   7  24      421.11      444.26     28.60 o 
   2   7  24       30.28       27.45     40.16 o 
  -1   8  24       34.90       30.21     30.29 o 
   0   8  24        1.47        0.83      5.10 o 
  -5   0  25       39.67       46.32     27.89 o 
  -3   0  25        2.04        3.67      5.50 o 
  -1   0  25       16.82       13.22     11.98 o 
   1   0  25     2023.00     2024.41     88.09 o 
   3   0  25        0.68        1.97      6.29 o 
  -5   1  25      229.43      271.16     22.78 o 
  -4   1  25      101.15      117.91     11.08 o 
  -3   1  25      273.77      297.23     16.45 o 
  -2   1  25      211.71      220.66     14.27 o 
  -1   1  25      981.09      994.93     40.81 o 
   0   1  25        0.95        2.00      2.30 o 
   1   1  25       21.87       22.95     19.95 o 
   2   1  25      159.98      168.09     25.33 o 
   3   1  25      363.92      389.07     34.24 o 
   4   1  25        0.78        3.73      7.13 o 
  -5   2  25       26.63       21.01     21.37 o 
  -4   2  25        8.05        6.74      6.80 o 
  -3   2  25      263.90      265.13     16.28 o 
  -2   2  25       17.28       11.16      9.32 o 
  -1   2  25       17.29       14.97     11.35 o 
   0   2  25       36.94       42.26     23.42 o 
   1   2  25       49.08       49.01     13.67 o 
   2   2  25      432.72      428.32     31.33 o 
   3   2  25       10.13        7.23     10.51 o 
   4   2  25       28.86       22.80     28.35 o 
  -5   3  25        4.62        3.42      6.57 o 
  -4   3  25      268.35      275.06     16.64 o 
  -3   3  25        8.14        7.96      8.91 o 
  -2   3  25       35.77       31.55     18.34 o 
  -1   3  25      284.00      304.25     19.45 o 
   0   3  25      296.92      272.55     19.19 o 
   1   3  25      122.33      124.52     16.00 o 
   2   3  25      332.62      301.37     22.59 o 
   3   3  25       31.38       35.82     33.67 o 
  -4   4  25       71.77       61.65     10.65 o 
  -3   4  25      278.31      282.03     18.27 o 
  -2   4  25       30.16       24.56     17.77 o 
  -1   4  25       43.35       40.08     24.44 o 
   0   4  25       72.55       80.85     11.60 o 
   1   4  25       25.94       20.27     21.30 o 
   2   4  25      182.13      188.39     18.96 o 
   3   4  25        7.06        9.53     10.43 o 
  -4   5  25        5.59        3.21      3.80 o 
  -3   5  25       75.07       63.77     10.03 o 
  -2   5  25      437.21      440.44     30.80 o 
  -1   5  25      705.18      691.89     39.36 o 
   0   5  25       15.53       12.86     12.44 o 
   1   5  25        7.45        6.27      9.59 o 
   2   5  25       21.65       13.33     11.97 o 
   3   5  25       17.24       11.20     14.92 o 
  -3   6  25        1.72        1.93      4.52 o 
  -2   6  25      135.27      140.87     13.71 o 
  -1   6  25       63.85       62.22     13.07 o 
   0   6  25       22.65       20.76     18.51 o 
   1   6  25        3.36        4.77      6.93 o 
   2   6  25      203.65      198.77     24.30 o 
  -2   7  25      853.83      863.81     52.97 o 
  -1   7  25       13.08        9.23      8.28 o 
   0   7  25      191.66      190.32     24.69 o 
   1   7  25      424.08      429.19     33.94 o 
  -4   0  26      790.24      812.34     58.02 o 
  -2   0  26      811.15      858.77     38.99 o 
   0   0  26     1632.48     1375.76    158.08 o 
   2   0  26      115.11      133.64     27.89 o 
  -5   1  26      119.20      144.63     17.18 o 
  -4   1  26      271.01      295.92     25.44 o 
  -3   1  26      905.17      979.61     42.27 o 
  -2   1  26     1287.36     1363.07     35.09 o 
  -1   1  26       14.05       17.89     15.63 o 
   0   1  26       51.12       54.55     14.34 o 
   1   1  26      237.32      250.53     27.93 o 
   2   1  26       91.18       95.46     25.23 o 
   3   1  26       84.34       79.68     58.10 o 
  -5   2  26      288.89      325.47     32.78 o 
  -4   2  26        0.97        1.89      3.71 o 
  -3   2  26      219.72      219.45     14.64 o 
  -2   2  26       17.56       14.20      9.92 o 
  -1   2  26      861.36      884.90     35.93 o 
   0   2  26       53.60       54.31     10.01 o 
   1   2  26       11.07        9.31      7.67 o 
   2   2  26        2.53        3.61      6.92 o 
   3   2  26      563.04      612.92     41.91 o 
  -4   3  26        5.94        3.92      5.53 o 
  -3   3  26      665.70      752.41     34.55 o 
  -2   3  26        3.12        2.10      3.34 o 
  -1   3  26      453.54      452.33     27.92 o 
   0   3  26      247.97      259.12     21.53 o 
   1   3  26      698.99      815.20     40.98 o 
   2   3  26        0.22        1.00      5.61 o 
   3   3  26       63.82       47.66     46.46 o 
  -4   4  26      959.45     1048.92     51.40 o 
  -3   4  26       11.18        8.94      6.85 o 
  -2   4  26      143.47      157.40     22.26 o 
  -1   4  26      924.57      930.48     46.20 o 
   0   4  26       10.56        9.14      6.50 o 
   1   4  26       15.09       12.24     15.43 o 
   2   4  26      499.99      565.88     31.05 o 
   3   4  26      143.91      150.77     21.60 o 
  -3   5  26      501.35      500.41     25.82 o 
  -2   5  26      428.74      440.27     28.77 o 
  -1   5  26       58.00       47.41     40.40 o 
   0   5  26      388.97      419.65     25.67 o 
   1   5  26      313.80      305.40     22.10 o 
   2   5  26       59.31       57.42     16.50 o 
  -3   6  26       78.18       88.69     18.26 o 
  -2   6  26        1.28        2.22      4.31 o 
  -1   6  26       21.37       17.17     16.70 o 
   0   6  26      650.72      641.50     53.97 o 
   1   6  26      224.91      226.37     21.03 o 
  -3   0  27      324.65      327.61     29.97 o 
  -1   0  27        8.43        4.48      9.78 o 
   1   0  27       55.57       59.06     77.37 o 
   3   0  27        0.31        5.19     15.53 o 
  -4   1  27       39.58       44.06     18.94 o 
  -3   1  27      212.51      217.60     17.76 o 
  -2   1  27       50.36       39.56     10.50 o 
  -1   1  27        0.39        1.05      2.97 o 
   0   1  27        0.51        2.64      4.52 o 
   1   1  27      393.63      425.37     40.42 o 
   2   1  27       66.68       55.13     47.12 o 
   3   1  27      366.19      411.74     43.23 o 
  -4   2  27       65.06       63.10     14.46 o 
  -3   2  27        2.94        3.24      4.24 o 
  -2   2  27       99.21      105.36      9.81 o 
  -1   2  27       14.27       16.86     17.69 o 
   0   2  27       96.73       90.50     11.76 o 
   1   2  27       53.25       46.99     13.14 o 
   2   2  27        0.71        4.14      7.21 o 
   3   2  27       74.92       75.37     29.07 o 
  -4   3  27        7.30        4.89      5.03 o 
  -3   3  27       13.63        7.22      6.86 o 
  -2   3  27       54.72       39.82     31.02 o 
  -1   3  27      614.98      679.01     36.22 o 
   0   3  27       16.89       13.11     12.34 o 
   1   3  27      115.93      130.79     16.47 o 
   2   3  27      405.67      450.91     36.26 o 
  -3   4  27      224.95      221.64     12.93 o 
  -2   4  27       44.26       40.72     26.40 o 
  -1   4  27       27.99       18.92     19.72 o 
   0   4  27      171.69      178.06     16.75 o 
   1   4  27       32.63       22.08     23.19 o 
   2   4  27      197.22      172.41     18.75 o 
  -3   5  27       11.30        9.97      9.18 o 
  -2   5  27        6.85        6.40     11.37 o 
  -1   5  27       36.94       38.59     27.55 o 
   0   5  27      328.15      361.97     23.88 o 
   1   5  27      157.96      149.14     17.03 o 
  -1   6  27       13.89        8.52     16.65 o 
   0   6  27        0.21        2.75      6.38 o 
  -4   0  28       88.08       90.61     19.30 o 
  -2   0  28       39.42       21.15     23.01 o 
   0   0  28     2117.69     1448.45     70.81 o 
   2   0  28       99.53      138.18     33.14 o 
  -4   1  28      105.14      108.71     14.48 o 
  -3   1  28       66.90       68.24     11.46 o 
  -2   1  28      394.37      407.51     20.42 o 
  -1   1  28      957.01     1048.80     43.92 o 
   0   1  28     1474.33     1495.39     93.94 o 
   1   1  28        0.75        0.84      9.46 o 
   2   1  28      195.61      196.42     23.23 o 
  -4   2  28        1.05        0.73      6.22 o 
  -3   2  28      153.62      147.00     17.86 o 
  -2   2  28       27.22       24.28     21.50 o 
  -1   2  28        0.14        1.90      4.22 o 
   0   2  28      604.87      668.94     33.02 o 
   1   2  28     1151.90     1348.18     60.52 o 
   2   2  28        9.78        6.16     10.31 o 
  -3   3  28        1.45        1.68      2.81 o 
  -2   3  28       59.41       44.20     26.21 o 
  -1   3  28      581.13      618.34     31.06 o 
   0   3  28       40.11       40.56     12.53 o 
   1   3  28       77.22       68.15     11.05 o 
   2   3  28       53.30       25.82     28.69 o 
  -3   4  28       90.38       81.94     14.48 o 
  -2   4  28      326.07      371.20     36.13 o 
  -1   4  28       38.35       23.73     27.58 o 
   0   4  28       36.90       35.45     28.68 o 
   1   4  28      273.39      305.51     25.26 o 
  -2   5  28      169.52      178.26     31.11 o 
  -1   5  28      202.99      206.48     28.49 o 
   0   5  28       47.41       15.42     23.45 o 
  -3   0  29        7.01        2.57      4.59 o 
  -1   0  29        3.81       10.09      9.14 o 
   1   0  29      920.31     1041.68     74.69 o 
  -3   1  29      265.10      272.59     24.61 o 
  -2   1  29        8.27        5.77      9.25 o 
  -1   1  29        2.76        3.10      4.57 o 
   0   1  29       43.00       36.69     24.89 o 
   1   1  29       27.77       21.22     24.39 o 
   2   1  29       31.53       21.64     19.61 o 
  -3   2  29       52.71       53.06     10.34 o 
  -2   2  29       54.78       58.76     10.22 o 
  -1   2  29        1.91        6.75      7.60 o 
   0   2  29       25.90       17.85     19.45 o 
   1   2  29       91.70      129.78     29.06 o 
  -2   3  29      500.62      479.12     56.60 o 
  -1   3  29       12.06        8.99     13.33 o 
   0   3  29      376.01      408.37     24.21 o 
   1   3  29       14.20        9.64     10.64 o 
  -2   4  29       10.47        7.33      7.38 o 
  -1   4  29      704.20      760.04     53.84 o 
   0   4  29       26.99       19.84     24.47 o 
  -2   0  30       64.65       47.63     39.15 o 
   0   0  30        8.99        7.44     16.19 o 
  -2   1  30       15.15        9.66      8.04 o 
  -1   1  30        4.09        3.75      8.27 o 
   0   1  30       59.29       67.98     16.61 o 
   1   1  30       20.23       16.59     11.06 o 
  -2   2  30      229.36      212.43     23.11 o 
  -1   2  30       25.56       16.44     17.24 o 
   0   2  30       18.49       12.29     20.44 o 
  -1   3  30       30.70       19.37     32.24 o 
                                                 
